# Supplementary material for: Time-Based Measurement of Personal Mite Allergen Bioaerosol Exposure over 24 Hour Periods
Source: PLoS One. 2016 May 18;11(5):e0153414. doi: 10.1371/journal.pone.0153414 (PMC4871444; doi:10.1371/journal.pone.0153414)
Supplement: S1 File — The folder contains zipped 3D printer files for the original sampler used these experiments. This consists of the plate fitting to the front of the clock body containing the inlet slot and air outlet, plus files for the disks which fitted onto the hour hand shaft of the clock. Additionally, 3D files for a second untested design are supplied, modified by the experience with the original sampler. (ZIP) [file pone.0153414.s002.zip]

Archive with 5 entries (5 files):
- 3D printer files S1/310 - Sampler Disc Original.STL
- 3D printer files S1/310 - Sampler Top Original.STL
- 3D printer files S1/Combination Sampler.IGS
- 3D printer files S1/Combination Sampler.PDF
- 3D printer files S1/Combination Sampler.STL
