# Supplementary material for: Time-Based Measurement of Personal Mite Allergen Bioaerosol Exposure over 24 Hour Periods
Source: PLoS One. 2016 May 18;11(5):e0153414. doi: 10.1371/journal.pone.0153414 (PMC4871444; doi:10.1371/journal.pone.0153414)
Supplement: S1 File — The folder contains zipped 3D printer files for the original sampler used these experiments. This consists of the plate fitting to the front of the clock body containing the inlet slot and air outlet, plus files for the disks which fitted onto the hour hand shaft of the clock. Additionally, 3D files for a second untested design are supplied, modified by the experience with the original sampler. (ZIP) [file pone.0153414.s002.zip › 3D printer files S1/Combination Sampler.IGS]

SolidWorks IGES file using analytic representation for surfaces         S      1
1H,,1H;,26HCombination Sampler.sldasm,79HZ:\DesignByThem\Design\ProjectsG      1
\300 UTS\310 Air Sampler\Combination Sampler.IGS,15HSolidWorks 2015,15HSG      2
olidWorks 2015,32,308,15,308,15,26HCombination Sampler.sldasm,1.,2,2HMM,G      3
50,0.125,13H151208.151023,1E-008,499990.,3HDBT,,11,0,13H151208.151023;  G      4
     314       1       0       0       0                        00000200D      1
     314       0       8       1       0                               0D      2
     110       2       0       0       0                        01010000D      3
     110       0       0       1       0                               0D      4
     110       3       0       0       0                        01010000D      5
     110       0       0       1       0                               0D      6
     120       4       0       0       0                        01010000D      7
     120       0       0       1       0                               0D      8
     126       5       0       0       0                        01010500D      9
     126       0       0       2       0                               0D     10
     110       7       0       0       0                        01010000D     11
     110       0       0       1       0                               0D     12
     126       8       0       0       0                        01010500D     13
     126       0       0       2       0                               0D     14
     124      10       0       0       0                        00000000D     15
     124       0       0       3       0                               0D     16
     100      13       0       0       0              15        01010000D     17
     100       0       0       1       0                               0D     18
     126      14       0       0       0                        01010500D     19
     126       0       0       2       0                               0D     20
     110      16       0       0       0                        01010000D     21
     110       0       0       1       0                               0D     22
     126      17       0       0       0                        01010500D     23
     126       0       0       2       0                               0D     24
     124      19       0       0       0                        00000000D     25
     124       0       0       3       0                               0D     26
     100      22       0       0       0              25        01010000D     27
     100       0       0       1       0                               0D     28
     102      23       0       0       0                        01010500D     29
     102       0       0       1       0                               0D     30
     102      24       0       0       0                        01010000D     31
     102       0       0       1       0                               0D     32
     142      25       0       0       0                        00010500D     33
     142       0       0       1       0                               0D     34
     144      26       0       0       1                        00010000D     35
     144       0      -1       1       0                               0D     36
     110      27       0       0       0                        01010000D     37
     110       0       0       1       0                               0D     38
     110      28       0       0       0                        01010000D     39
     110       0       0       1       0                               0D     40
     120      29       0       0       0                        01010000D     41
     120       0       0       1       0                               0D     42
     126      30       0       0       0                        01010500D     43
     126       0       0       2       0                               0D     44
     124      32       0       0       0                        00000000D     45
     124       0       0       3       0                               0D     46
     100      35       0       0       0              45        01010000D     47
     100       0       0       1       0                               0D     48
     126      36       0       0       0                        01010500D     49
     126       0       0       2       0                               0D     50
     110      38       0       0       0                        01010000D     51
     110       0       0       1       0                               0D     52
     126      39       0       0       0                        01010500D     53
     126       0       0       2       0                               0D     54
     124      41       0       0       0                        00000000D     55
     124       0       0       3       0                               0D     56
     100      44       0       0       0              55        01010000D     57
     100       0       0       1       0                               0D     58
     126      45       0       0       0                        01010500D     59
     126       0       0       2       0                               0D     60
     110      47       0       0       0                        01010000D     61
     110       0       0       1       0                               0D     62
     102      48       0       0       0                        01010500D     63
     102       0       0       1       0                               0D     64
     102      49       0       0       0                        01010000D     65
     102       0       0       1       0                               0D     66
     142      50       0       0       0                        00010500D     67
     142       0       0       1       0                               0D     68
     144      51       0       0       1                        00010000D     69
     144       0      -1       1       0                               0D     70
     110      52       0       0       0                        01010000D     71
     110       0       0       1       0                               0D     72
     110      53       0       0       0                        01010000D     73
     110       0       0       1       0                               0D     74
     120      54       0       0       0                        01010000D     75
     120       0       0       1       0                               0D     76
     126      55       0       0       0                        01010500D     77
     126       0       0       2       0                               0D     78
     110      57       0       0       0                        01010000D     79
     110       0       0       1       0                               0D     80
     126      58       0       0       0                        01010500D     81
     126       0       0       2       0                               0D     82
     124      60       0       0       0                        00000000D     83
     124       0       0       3       0                               0D     84
     100      63       0       0       0              83        01010000D     85
     100       0       0       1       0                               0D     86
     126      64       0       0       0                        01010500D     87
     126       0       0       2       0                               0D     88
     110      66       0       0       0                        01010000D     89
     110       0       0       1       0                               0D     90
     126      67       0       0       0                        01010500D     91
     126       0       0       2       0                               0D     92
     124      69       0       0       0                        00000000D     93
     124       0       0       3       0                               0D     94
     100      72       0       0       0              93        01010000D     95
     100       0       0       1       0                               0D     96
     102      73       0       0       0                        01010500D     97
     102       0       0       1       0                               0D     98
     102      74       0       0       0                        01010000D     99
     102       0       0       1       0                               0D    100
     142      75       0       0       0                        00010500D    101
     142       0       0       1       0                               0D    102
     144      76       0       0       1                        00010000D    103
     144       0      -1       1       0                               0D    104
     128      77       0       0       0                        01010000D    105
     128       0       0       3       0                               0D    106
     126      80       0       0       0                        01010500D    107
     126       0       0      44       0                               0D    108
     124     124       0       0       0                        00000000D    109
     124       0       0       3       0                               0D    110
     100     127       0       0       0             109        01010000D    111
     100       0       0       1       0                               0D    112
     126     128       0       0       0                        01010500D    113
     126       0       0      44       0                               0D    114
     124     172       0       0       0                        00000000D    115
     124       0       0       3       0                               0D    116
     100     175       0       0       0             115        01010000D    117
     100       0       0       1       0                               0D    118
     102     176       0       0       0                        01010500D    119
     102       0       0       1       0                               0D    120
     102     177       0       0       0                        01010000D    121
     102       0       0       1       0                               0D    122
     142     178       0       0       0                        00010500D    123
     142       0       0       1       0                               0D    124
     126     179       0       0       0                        01010500D    125
     126       0       0      22       0                               0D    126
     124     201       0       0       0                        00000000D    127
     124       0       0       3       0                               0D    128
     100     204       0       0       0             127        01010000D    129
     100       0       0       1       0                               0D    130
     126     205       0       0       0                        01010500D    131
     126       0       0      22       0                               0D    132
     124     227       0       0       0                        00000000D    133
     124       0       0       3       0                               0D    134
     100     230       0       0       0             133        01010000D    135
     100       0       0       1       0                               0D    136
     102     231       0       0       0                        01010500D    137
     102       0       0       1       0                               0D    138
     102     232       0       0       0                        01010000D    139
     102       0       0       1       0                               0D    140
     142     233       0       0       0                        00010500D    141
     142       0       0       1       0                               0D    142
     144     234       0       0       1                        00010000D    143
     144       0      -1       1       0                               0D    144
     128     235       0       0       0                        01010000D    145
     128       0       0       3       0                               0D    146
     126     238       0       0       0                        01010500D    147
     126       0       0      44       0                               0D    148
     124     282       0       0       0                        00000000D    149
     124       0       0       3       0                               0D    150
     100     285       0       0       0             149        01010000D    151
     100       0       0       1       0                               0D    152
     126     286       0       0       0                        01010500D    153
     126       0       0      44       0                               0D    154
     124     330       0       0       0                        00000000D    155
     124       0       0       3       0                               0D    156
     100     333       0       0       0             155        01010000D    157
     100       0       0       1       0                               0D    158
     102     334       0       0       0                        01010500D    159
     102       0       0       1       0                               0D    160
     102     335       0       0       0                        01010000D    161
     102       0       0       1       0                               0D    162
     142     336       0       0       0                        00010500D    163
     142       0       0       1       0                               0D    164
     126     337       0       0       0                        01010500D    165
     126       0       0      22       0                               0D    166
     124     359       0       0       0                        00000000D    167
     124       0       0       3       0                               0D    168
     100     362       0       0       0             167        01010000D    169
     100       0       0       1       0                               0D    170
     126     363       0       0       0                        01010500D    171
     126       0       0      22       0                               0D    172
     124     385       0       0       0                        00000000D    173
     124       0       0       3       0                               0D    174
     100     388       0       0       0             173        01010000D    175
     100       0       0       1       0                               0D    176
     102     389       0       0       0                        01010500D    177
     102       0       0       1       0                               0D    178
     102     390       0       0       0                        01010000D    179
     102       0       0       1       0                               0D    180
     142     391       0       0       0                        00010500D    181
     142       0       0       1       0                               0D    182
     144     392       0       0       1                        00010000D    183
     144       0      -1       1       0                               0D    184
     110     393       0       0       0                        01010000D    185
     110       0       0       1       0                               0D    186
     110     394       0       0       0                        01010000D    187
     110       0       0       1       0                               0D    188
     120     395       0       0       0                        01010000D    189
     120       0       0       1       0                               0D    190
     126     396       0       0       0                        01010500D    191
     126       0       0       2       0                               0D    192
     124     398       0       0       0                        00000000D    193
     124       0       0       3       0                               0D    194
     100     401       0       0       0             193        01010000D    195
     100       0       0       1       0                               0D    196
     126     402       0       0       0                        01010500D    197
     126       0       0       2       0                               0D    198
     110     404       0       0       0                        01010000D    199
     110       0       0       1       0                               0D    200
     126     405       0       0       0                        01010500D    201
     126       0       0       2       0                               0D    202
     124     407       0       0       0                        00000000D    203
     124       0       0       3       0                               0D    204
     100     410       0       0       0             203        01010000D    205
     100       0       0       1       0                               0D    206
     126     411       0       0       0                        01010500D    207
     126       0       0       2       0                               0D    208
     110     413       0       0       0                        01010000D    209
     110       0       0       1       0                               0D    210
     102     414       0       0       0                        01010500D    211
     102       0       0       1       0                               0D    212
     102     415       0       0       0                        01010000D    213
     102       0       0       1       0                               0D    214
     142     416       0       0       0                        00010500D    215
     142       0       0       1       0                               0D    216
     144     417       0       0       1                        00010000D    217
     144       0      -1       1       0                               0D    218
     308     418       0       0       1                        00010201D    219
     308       0       0       1       0                               0D    220
     124     419       0       0       0                        00000000D    221
     124       0       0       1       0                               0D    222
     314     420       0       0       0                        00000200D    223
     314       0       8       1       0                               0D    224
     408     421       0       0       2             221        00000001D    225
     408       0    -223       1       0                               0D    226
     314     422       0       0       0                        00000200D    227
     314       0       8       1       0                               0D    228
     128     423       0       0       0                        01010000D    229
     128       0       0       3       0                               0D    230
     126     426       0       0       0                        01010500D    231
     126       0       0       2       0                               0D    232
     110     428       0       0       0                        01010000D    233
     110       0       0       1       0                               0D    234
     126     429       0       0       0                        01010500D    235
     126       0       0       2       0                               0D    236
     110     431       0       0       0                        01010000D    237
     110       0       0       1       0                               0D    238
     126     432       0       0       0                        01010500D    239
     126       0       0       2       0                               0D    240
     110     434       0       0       0                        01010000D    241
     110       0       0       1       0                               0D    242
     126     435       0       0       0                        01010500D    243
     126       0       0       2       0                               0D    244
     110     437       0       0       0                        01010000D    245
     110       0       0       1       0                               0D    246
     102     438       0       0       0                        01010500D    247
     102       0       0       1       0                               0D    248
     102     439       0       0       0                        01010000D    249
     102       0       0       1       0                               0D    250
     142     440       0       0       0                        00010500D    251
     142       0       0       1       0                               0D    252
     144     441       0       0       3                        00010000D    253
     144       0    -227       1       0                               0D    254
     128     442       0       0       0                        01010000D    255
     128       0       0       3       0                               0D    256
     126     445       0       0       0                        01010500D    257
     126       0       0       2       0                               0D    258
     110     447       0       0       0                        01010000D    259
     110       0       0       1       0                               0D    260
     126     448       0       0       0                        01010500D    261
     126       0       0       2       0                               0D    262
     110     450       0       0       0                        01010000D    263
     110       0       0       1       0                               0D    264
     126     451       0       0       0                        01010500D    265
     126       0       0       2       0                               0D    266
     110     453       0       0       0                        01010000D    267
     110       0       0       1       0                               0D    268
     126     454       0       0       0                        01010500D    269
     126       0       0       2       0                               0D    270
     110     456       0       0       0                        01010000D    271
     110       0       0       1       0                               0D    272
     102     457       0       0       0                        01010500D    273
     102       0       0       1       0                               0D    274
     102     458       0       0       0                        01010000D    275
     102       0       0       1       0                               0D    276
     142     459       0       0       0                        00010500D    277
     142       0       0       1       0                               0D    278
     144     460       0       0       3                        00010000D    279
     144       0    -227       1       0                               0D    280
     128     461       0       0       0                        01010000D    281
     128       0       0       3       0                               0D    282
     126     464       0       0       0                        01010500D    283
     126       0       0       2       0                               0D    284
     110     466       0       0       0                        01010000D    285
     110       0       0       1       0                               0D    286
     126     467       0       0       0                        01010500D    287
     126       0       0       2       0                               0D    288
     110     469       0       0       0                        01010000D    289
     110       0       0       1       0                               0D    290
     126     470       0       0       0                        01010500D    291
     126       0       0       2       0                               0D    292
     110     472       0       0       0                        01010000D    293
     110       0       0       1       0                               0D    294
     126     473       0       0       0                        01010500D    295
     126       0       0       2       0                               0D    296
     110     475       0       0       0                        01010000D    297
     110       0       0       1       0                               0D    298
     126     476       0       0       0                        01010500D    299
     126       0       0       2       0                               0D    300
     110     478       0       0       0                        01010000D    301
     110       0       0       1       0                               0D    302
     126     479       0       0       0                        01010500D    303
     126       0       0       2       0                               0D    304
     110     481       0       0       0                        01010000D    305
     110       0       0       1       0                               0D    306
     126     482       0       0       0                        01010500D    307
     126       0       0       2       0                               0D    308
     110     484       0       0       0                        01010000D    309
     110       0       0       1       0                               0D    310
     126     485       0       0       0                        01010500D    311
     126       0       0       2       0                               0D    312
     110     487       0       0       0                        01010000D    313
     110       0       0       1       0                               0D    314
     126     488       0       0       0                        01010500D    315
     126       0       0       2       0                               0D    316
     110     490       0       0       0                        01010000D    317
     110       0       0       1       0                               0D    318
     126     491       0       0       0                        01010500D    319
     126       0       0       2       0                               0D    320
     110     493       0       0       0                        01010000D    321
     110       0       0       1       0                               0D    322
     126     494       0       0       0                        01010500D    323
     126       0       0       2       0                               0D    324
     110     496       0       0       0                        01010000D    325
     110       0       0       1       0                               0D    326
     126     497       0       0       0                        01010500D    327
     126       0       0       2       0                               0D    328
     110     499       0       0       0                        01010000D    329
     110       0       0       1       0                               0D    330
     102     500       0       0       0                        01010500D    331
     102       0       0       1       0                               0D    332
     102     501       0       0       0                        01010000D    333
     102       0       0       1       0                               0D    334
     142     502       0       0       0                        00010500D    335
     142       0       0       1       0                               0D    336
     144     503       0       0       3                        00010000D    337
     144       0    -227       1       0                               0D    338
     128     504       0       0       0                        01010000D    339
     128       0       0       3       0                               0D    340
     126     507       0       0       0                        01010500D    341
     126       0       0       2       0                               0D    342
     110     509       0       0       0                        01010000D    343
     110       0       0       1       0                               0D    344
     126     510       0       0       0                        01010500D    345
     126       0       0       2       0                               0D    346
     110     512       0       0       0                        01010000D    347
     110       0       0       1       0                               0D    348
     126     513       0       0       0                        01010500D    349
     126       0       0       2       0                               0D    350
     110     515       0       0       0                        01010000D    351
     110       0       0       1       0                               0D    352
     126     516       0       0       0                        01010500D    353
     126       0       0       2       0                               0D    354
     110     518       0       0       0                        01010000D    355
     110       0       0       1       0                               0D    356
     102     519       0       0       0                        01010500D    357
     102       0       0       1       0                               0D    358
     102     520       0       0       0                        01010000D    359
     102       0       0       1       0                               0D    360
     142     521       0       0       0                        00010500D    361
     142       0       0       1       0                               0D    362
     144     522       0       0       3                        00010000D    363
     144       0    -227       1       0                               0D    364
     128     523       0       0       0                        01010000D    365
     128       0       0       3       0                               0D    366
     126     526       0       0       0                        01010500D    367
     126       0       0       2       0                               0D    368
     110     528       0       0       0                        01010000D    369
     110       0       0       1       0                               0D    370
     126     529       0       0       0                        01010500D    371
     126       0       0       2       0                               0D    372
     110     531       0       0       0                        01010000D    373
     110       0       0       1       0                               0D    374
     126     532       0       0       0                        01010500D    375
     126       0       0       2       0                               0D    376
     110     534       0       0       0                        01010000D    377
     110       0       0       1       0                               0D    378
     126     535       0       0       0                        01010500D    379
     126       0       0       2       0                               0D    380
     110     537       0       0       0                        01010000D    381
     110       0       0       1       0                               0D    382
     126     538       0       0       0                        01010500D    383
     126       0       0       2       0                               0D    384
     110     540       0       0       0                        01010000D    385
     110       0       0       1       0                               0D    386
     126     541       0       0       0                        01010500D    387
     126       0       0       2       0                               0D    388
     110     543       0       0       0                        01010000D    389
     110       0       0       1       0                               0D    390
     126     544       0       0       0                        01010500D    391
     126       0       0       2       0                               0D    392
     110     546       0       0       0                        01010000D    393
     110       0       0       1       0                               0D    394
     126     547       0       0       0                        01010500D    395
     126       0       0       2       0                               0D    396
     110     549       0       0       0                        01010000D    397
     110       0       0       1       0                               0D    398
     126     550       0       0       0                        01010500D    399
     126       0       0       2       0                               0D    400
     110     552       0       0       0                        01010000D    401
     110       0       0       1       0                               0D    402
     126     553       0       0       0                        01010500D    403
     126       0       0       2       0                               0D    404
     110     555       0       0       0                        01010000D    405
     110       0       0       1       0                               0D    406
     126     556       0       0       0                        01010500D    407
     126       0       0       2       0                               0D    408
     110     558       0       0       0                        01010000D    409
     110       0       0       1       0                               0D    410
     126     559       0       0       0                        01010500D    411
     126       0       0       2       0                               0D    412
     110     561       0       0       0                        01010000D    413
     110       0       0       1       0                               0D    414
     102     562       0       0       0                        01010500D    415
     102       0       0       1       0                               0D    416
     102     563       0       0       0                        01010000D    417
     102       0       0       1       0                               0D    418
     142     564       0       0       0                        00010500D    419
     142       0       0       1       0                               0D    420
     144     565       0       0       3                        00010000D    421
     144       0    -227       1       0                               0D    422
     128     566       0       0       0                        01010000D    423
     128       0       0       3       0                               0D    424
     126     569       0       0       0                        01010500D    425
     126       0       0       2       0                               0D    426
     110     571       0       0       0                        01010000D    427
     110       0       0       1       0                               0D    428
     126     572       0       0       0                        01010500D    429
     126       0       0       2       0                               0D    430
     110     574       0       0       0                        01010000D    431
     110       0       0       1       0                               0D    432
     126     575       0       0       0                        01010500D    433
     126       0       0       2       0                               0D    434
     110     577       0       0       0                        01010000D    435
     110       0       0       1       0                               0D    436
     126     578       0       0       0                        01010500D    437
     126       0       0       2       0                               0D    438
     110     580       0       0       0                        01010000D    439
     110       0       0       1       0                               0D    440
     102     581       0       0       0                        01010500D    441
     102       0       0       1       0                               0D    442
     102     582       0       0       0                        01010000D    443
     102       0       0       1       0                               0D    444
     142     583       0       0       0                        00010500D    445
     142       0       0       1       0                               0D    446
     144     584       0       0       3                        00010000D    447
     144       0    -227       1       0                               0D    448
     128     585       0       0       0                        01010000D    449
     128       0       0       3       0                               0D    450
     126     588       0       0       0                        01010500D    451
     126       0       0       2       0                               0D    452
     110     590       0       0       0                        01010000D    453
     110       0       0       1       0                               0D    454
     126     591       0       0       0                        01010500D    455
     126       0       0       2       0                               0D    456
     110     593       0       0       0                        01010000D    457
     110       0       0       1       0                               0D    458
     126     594       0       0       0                        01010500D    459
     126       0       0       2       0                               0D    460
     110     596       0       0       0                        01010000D    461
     110       0       0       1       0                               0D    462
     126     597       0       0       0                        01010500D    463
     126       0       0       2       0                               0D    464
     110     599       0       0       0                        01010000D    465
     110       0       0       1       0                               0D    466
     102     600       0       0       0                        01010500D    467
     102       0       0       1       0                               0D    468
     102     601       0       0       0                        01010000D    469
     102       0       0       1       0                               0D    470
     142     602       0       0       0                        00010500D    471
     142       0       0       1       0                               0D    472
     144     603       0       0       3                        00010000D    473
     144       0    -227       1       0                               0D    474
     128     604       0       0       0                        01010000D    475
     128       0       0       3       0                               0D    476
     126     607       0       0       0                        01010500D    477
     126       0       0       2       0                               0D    478
     110     609       0       0       0                        01010000D    479
     110       0       0       1       0                               0D    480
     126     610       0       0       0                        01010500D    481
     126       0       0       2       0                               0D    482
     110     612       0       0       0                        01010000D    483
     110       0       0       1       0                               0D    484
     126     613       0       0       0                        01010500D    485
     126       0       0       2       0                               0D    486
     110     615       0       0       0                        01010000D    487
     110       0       0       1       0                               0D    488
     126     616       0       0       0                        01010500D    489
     126       0       0       2       0                               0D    490
     110     618       0       0       0                        01010000D    491
     110       0       0       1       0                               0D    492
     126     619       0       0       0                        01010500D    493
     126       0       0       2       0                               0D    494
     110     621       0       0       0                        01010000D    495
     110       0       0       1       0                               0D    496
     126     622       0       0       0                        01010500D    497
     126       0       0       2       0                               0D    498
     110     624       0       0       0                        01010000D    499
     110       0       0       1       0                               0D    500
     126     625       0       0       0                        01010500D    501
     126       0       0       2       0                               0D    502
     110     627       0       0       0                        01010000D    503
     110       0       0       1       0                               0D    504
     126     628       0       0       0                        01010500D    505
     126       0       0       2       0                               0D    506
     110     630       0       0       0                        01010000D    507
     110       0       0       1       0                               0D    508
     126     631       0       0       0                        01010500D    509
     126       0       0       2       0                               0D    510
     110     633       0       0       0                        01010000D    511
     110       0       0       1       0                               0D    512
     126     634       0       0       0                        01010500D    513
     126       0       0       2       0                               0D    514
     110     636       0       0       0                        01010000D    515
     110       0       0       1       0                               0D    516
     126     637       0       0       0                        01010500D    517
     126       0       0       2       0                               0D    518
     110     639       0       0       0                        01010000D    519
     110       0       0       1       0                               0D    520
     126     640       0       0       0                        01010500D    521
     126       0       0       2       0                               0D    522
     110     642       0       0       0                        01010000D    523
     110       0       0       1       0                               0D    524
     102     643       0       0       0                        01010500D    525
     102       0       0       1       0                               0D    526
     102     644       0       0       0                        01010000D    527
     102       0       0       1       0                               0D    528
     142     645       0       0       0                        00010500D    529
     142       0       0       1       0                               0D    530
     144     646       0       0       3                        00010000D    531
     144       0    -227       1       0                               0D    532
     128     647       0       0       0                        01010000D    533
     128       0       0       3       0                               0D    534
     126     650       0       0       0                        01010500D    535
     126       0       0       2       0                               0D    536
     110     652       0       0       0                        01010000D    537
     110       0       0       1       0                               0D    538
     126     653       0       0       0                        01010500D    539
     126       0       0       2       0                               0D    540
     110     655       0       0       0                        01010000D    541
     110       0       0       1       0                               0D    542
     126     656       0       0       0                        01010500D    543
     126       0       0       2       0                               0D    544
     110     658       0       0       0                        01010000D    545
     110       0       0       1       0                               0D    546
     126     659       0       0       0                        01010500D    547
     126       0       0       2       0                               0D    548
     110     661       0       0       0                        01010000D    549
     110       0       0       1       0                               0D    550
     102     662       0       0       0                        01010500D    551
     102       0       0       1       0                               0D    552
     102     663       0       0       0                        01010000D    553
     102       0       0       1       0                               0D    554
     142     664       0       0       0                        00010500D    555
     142       0       0       1       0                               0D    556
     144     665       0       0       3                        00010000D    557
     144       0    -227       1       0                               0D    558
     128     666       0       0       0                        01010000D    559
     128       0       0       3       0                               0D    560
     126     669       0       0       0                        01010500D    561
     126       0       0       2       0                               0D    562
     110     671       0       0       0                        01010000D    563
     110       0       0       1       0                               0D    564
     126     672       0       0       0                        01010500D    565
     126       0       0       2       0                               0D    566
     110     674       0       0       0                        01010000D    567
     110       0       0       1       0                               0D    568
     126     675       0       0       0                        01010500D    569
     126       0       0       2       0                               0D    570
     110     677       0       0       0                        01010000D    571
     110       0       0       1       0                               0D    572
     126     678       0       0       0                        01010500D    573
     126       0       0       2       0                               0D    574
     110     680       0       0       0                        01010000D    575
     110       0       0       1       0                               0D    576
     102     681       0       0       0                        01010500D    577
     102       0       0       1       0                               0D    578
     102     682       0       0       0                        01010000D    579
     102       0       0       1       0                               0D    580
     142     683       0       0       0                        00010500D    581
     142       0       0       1       0                               0D    582
     144     684       0       0       3                        00010000D    583
     144       0    -227       1       0                               0D    584
     128     685       0       0       0                        01010000D    585
     128       0       0       3       0                               0D    586
     126     688       0       0       0                        01010500D    587
     126       0       0       2       0                               0D    588
     110     690       0       0       0                        01010000D    589
     110       0       0       1       0                               0D    590
     126     691       0       0       0                        01010500D    591
     126       0       0       2       0                               0D    592
     110     693       0       0       0                        01010000D    593
     110       0       0       1       0                               0D    594
     126     694       0       0       0                        01010500D    595
     126       0       0       2       0                               0D    596
     110     696       0       0       0                        01010000D    597
     110       0       0       1       0                               0D    598
     126     697       0       0       0                        01010500D    599
     126       0       0       2       0                               0D    600
     110     699       0       0       0                        01010000D    601
     110       0       0       1       0                               0D    602
     102     700       0       0       0                        01010500D    603
     102       0       0       1       0                               0D    604
     102     701       0       0       0                        01010000D    605
     102       0       0       1       0                               0D    606
     142     702       0       0       0                        00010500D    607
     142       0       0       1       0                               0D    608
     144     703       0       0       3                        00010000D    609
     144       0    -227       1       0                               0D    610
     128     704       0       0       0                        01010000D    611
     128       0       0       3       0                               0D    612
     126     707       0       0       0                        01010500D    613
     126       0       0       2       0                               0D    614
     110     709       0       0       0                        01010000D    615
     110       0       0       1       0                               0D    616
     126     710       0       0       0                        01010500D    617
     126       0       0       2       0                               0D    618
     110     712       0       0       0                        01010000D    619
     110       0       0       1       0                               0D    620
     126     713       0       0       0                        01010500D    621
     126       0       0       2       0                               0D    622
     110     715       0       0       0                        01010000D    623
     110       0       0       1       0                               0D    624
     126     716       0       0       0                        01010500D    625
     126       0       0       2       0                               0D    626
     110     718       0       0       0                        01010000D    627
     110       0       0       1       0                               0D    628
     102     719       0       0       0                        01010500D    629
     102       0       0       1       0                               0D    630
     102     720       0       0       0                        01010000D    631
     102       0       0       1       0                               0D    632
     142     721       0       0       0                        00010500D    633
     142       0       0       1       0                               0D    634
     144     722       0       0       3                        00010000D    635
     144       0    -227       1       0                               0D    636
     128     723       0       0       0                        01010000D    637
     128       0       0       3       0                               0D    638
     126     726       0       0       0                        01010500D    639
     126       0       0       2       0                               0D    640
     110     728       0       0       0                        01010000D    641
     110       0       0       1       0                               0D    642
     126     729       0       0       0                        01010500D    643
     126       0       0       2       0                               0D    644
     110     731       0       0       0                        01010000D    645
     110       0       0       1       0                               0D    646
     126     732       0       0       0                        01010500D    647
     126       0       0       2       0                               0D    648
     110     734       0       0       0                        01010000D    649
     110       0       0       1       0                               0D    650
     126     735       0       0       0                        01010500D    651
     126       0       0      11       0                               0D    652
     124     746       0       0       0                        00000000D    653
     124       0       0       4       0                               0D    654
     100     750       0       0       0             653        01010000D    655
     100       0       0       1       0                               0D    656
     126     751       0       0       0                        01010500D    657
     126       0       0       2       0                               0D    658
     110     753       0       0       0                        01010000D    659
     110       0       0       1       0                               0D    660
     102     754       0       0       0                        01010500D    661
     102       0       0       1       0                               0D    662
     102     755       0       0       0                        01010000D    663
     102       0       0       1       0                               0D    664
     142     756       0       0       0                        00010500D    665
     142       0       0       1       0                               0D    666
     144     757       0       0       3                        00010000D    667
     144       0    -227       1       0                               0D    668
     128     758       0       0       0                        01010000D    669
     128       0       0       3       0                               0D    670
     126     761       0       0       0                        01010500D    671
     126       0       0       2       0                               0D    672
     110     763       0       0       0                        01010000D    673
     110       0       0       1       0                               0D    674
     126     764       0       0       0                        01010500D    675
     126       0       0       2       0                               0D    676
     110     766       0       0       0                        01010000D    677
     110       0       0       1       0                               0D    678
     126     767       0       0       0                        01010500D    679
     126       0       0       2       0                               0D    680
     110     769       0       0       0                        01010000D    681
     110       0       0       1       0                               0D    682
     126     770       0       0       0                        01010500D    683
     126       0       0       2       0                               0D    684
     110     772       0       0       0                        01010000D    685
     110       0       0       1       0                               0D    686
     102     773       0       0       0                        01010500D    687
     102       0       0       1       0                               0D    688
     102     774       0       0       0                        01010000D    689
     102       0       0       1       0                               0D    690
     142     775       0       0       0                        00010500D    691
     142       0       0       1       0                               0D    692
     144     776       0       0       3                        00010000D    693
     144       0    -227       1       0                               0D    694
     128     777       0       0       0                        01010000D    695
     128       0       0       3       0                               0D    696
     126     780       0       0       0                        01010500D    697
     126       0       0       2       0                               0D    698
     110     782       0       0       0                        01010000D    699
     110       0       0       1       0                               0D    700
     126     783       0       0       0                        01010500D    701
     126       0       0       2       0                               0D    702
     110     785       0       0       0                        01010000D    703
     110       0       0       1       0                               0D    704
     126     786       0       0       0                        01010500D    705
     126       0       0       2       0                               0D    706
     110     788       0       0       0                        01010000D    707
     110       0       0       1       0                               0D    708
     126     789       0       0       0                        01010500D    709
     126       0       0       2       0                               0D    710
     110     791       0       0       0                        01010000D    711
     110       0       0       1       0                               0D    712
     126     792       0       0       0                        01010500D    713
     126       0       0      11       0                               0D    714
     124     803       0       0       0                        00000000D    715
     124       0       0       2       0                               0D    716
     100     805       0       0       0             715        01010000D    717
     100       0       0       1       0                               0D    718
     102     806       0       0       0                        01010500D    719
     102       0       0       1       0                               0D    720
     102     807       0       0       0                        01010000D    721
     102       0       0       1       0                               0D    722
     142     808       0       0       0                        00010500D    723
     142       0       0       1       0                               0D    724
     144     809       0       0       3                        00010000D    725
     144       0    -227       1       0                               0D    726
     128     810       0       0       0                        01010000D    727
     128       0       0       3       0                               0D    728
     126     813       0       0       0                        01010500D    729
     126       0       0       2       0                               0D    730
     110     815       0       0       0                        01010000D    731
     110       0       0       1       0                               0D    732
     126     816       0       0       0                        01010500D    733
     126       0       0       2       0                               0D    734
     110     818       0       0       0                        01010000D    735
     110       0       0       1       0                               0D    736
     126     819       0       0       0                        01010500D    737
     126       0       0       2       0                               0D    738
     110     821       0       0       0                        01010000D    739
     110       0       0       1       0                               0D    740
     126     822       0       0       0                        01010500D    741
     126       0       0       2       0                               0D    742
     110     824       0       0       0                        01010000D    743
     110       0       0       1       0                               0D    744
     102     825       0       0       0                        01010500D    745
     102       0       0       1       0                               0D    746
     102     826       0       0       0                        01010000D    747
     102       0       0       1       0                               0D    748
     142     827       0       0       0                        00010500D    749
     142       0       0       1       0                               0D    750
     144     828       0       0       3                        00010000D    751
     144       0    -227       1       0                               0D    752
     128     829       0       0       0                        01010000D    753
     128       0       0       3       0                               0D    754
     126     832       0       0       0                        01010500D    755
     126       0       0       2       0                               0D    756
     110     834       0       0       0                        01010000D    757
     110       0       0       1       0                               0D    758
     126     835       0       0       0                        01010500D    759
     126       0       0       2       0                               0D    760
     110     837       0       0       0                        01010000D    761
     110       0       0       1       0                               0D    762
     126     838       0       0       0                        01010500D    763
     126       0       0       2       0                               0D    764
     110     840       0       0       0                        01010000D    765
     110       0       0       1       0                               0D    766
     126     841       0       0       0                        01010500D    767
     126       0       0       2       0                               0D    768
     110     843       0       0       0                        01010000D    769
     110       0       0       1       0                               0D    770
     102     844       0       0       0                        01010500D    771
     102       0       0       1       0                               0D    772
     102     845       0       0       0                        01010000D    773
     102       0       0       1       0                               0D    774
     142     846       0       0       0                        00010500D    775
     142       0       0       1       0                               0D    776
     144     847       0       0       3                        00010000D    777
     144       0    -227       1       0                               0D    778
     128     848       0       0       0                        01010000D    779
     128       0       0       3       0                               0D    780
     126     851       0       0       0                        01010500D    781
     126       0       0       2       0                               0D    782
     110     853       0       0       0                        01010000D    783
     110       0       0       1       0                               0D    784
     126     854       0       0       0                        01010500D    785
     126       0       0       2       0                               0D    786
     110     856       0       0       0                        01010000D    787
     110       0       0       1       0                               0D    788
     126     857       0       0       0                        01010500D    789
     126       0       0       2       0                               0D    790
     110     859       0       0       0                        01010000D    791
     110       0       0       1       0                               0D    792
     126     860       0       0       0                        01010500D    793
     126       0       0       2       0                               0D    794
     110     862       0       0       0                        01010000D    795
     110       0       0       1       0                               0D    796
     102     863       0       0       0                        01010500D    797
     102       0       0       1       0                               0D    798
     102     864       0       0       0                        01010000D    799
     102       0       0       1       0                               0D    800
     142     865       0       0       0                        00010500D    801
     142       0       0       1       0                               0D    802
     144     866       0       0       3                        00010000D    803
     144       0    -227       1       0                               0D    804
     128     867       0       0       0                        01010000D    805
     128       0       0       3       0                               0D    806
     126     870       0       0       0                        01010500D    807
     126       0       0       2       0                               0D    808
     110     872       0       0       0                        01010000D    809
     110       0       0       1       0                               0D    810
     126     873       0       0       0                        01010500D    811
     126       0       0       2       0                               0D    812
     110     875       0       0       0                        01010000D    813
     110       0       0       1       0                               0D    814
     126     876       0       0       0                        01010500D    815
     126       0       0       2       0                               0D    816
     110     878       0       0       0                        01010000D    817
     110       0       0       1       0                               0D    818
     126     879       0       0       0                        01010500D    819
     126       0       0       2       0                               0D    820
     110     881       0       0       0                        01010000D    821
     110       0       0       1       0                               0D    822
     102     882       0       0       0                        01010500D    823
     102       0       0       1       0                               0D    824
     102     883       0       0       0                        01010000D    825
     102       0       0       1       0                               0D    826
     142     884       0       0       0                        00010500D    827
     142       0       0       1       0                               0D    828
     144     885       0       0       3                        00010000D    829
     144       0    -227       1       0                               0D    830
     128     886       0       0       0                        01010000D    831
     128       0       0       3       0                               0D    832
     126     889       0       0       0                        01010500D    833
     126       0       0       2       0                               0D    834
     110     891       0       0       0                        01010000D    835
     110       0       0       1       0                               0D    836
     126     892       0       0       0                        01010500D    837
     126       0       0       2       0                               0D    838
     110     894       0       0       0                        01010000D    839
     110       0       0       1       0                               0D    840
     126     895       0       0       0                        01010500D    841
     126       0       0       2       0                               0D    842
     110     897       0       0       0                        01010000D    843
     110       0       0       1       0                               0D    844
     126     898       0       0       0                        01010500D    845
     126       0       0       2       0                               0D    846
     110     900       0       0       0                        01010000D    847
     110       0       0       1       0                               0D    848
     102     901       0       0       0                        01010500D    849
     102       0       0       1       0                               0D    850
     102     902       0       0       0                        01010000D    851
     102       0       0       1       0                               0D    852
     142     903       0       0       0                        00010500D    853
     142       0       0       1       0                               0D    854
     144     904       0       0       3                        00010000D    855
     144       0    -227       1       0                               0D    856
     128     905       0       0       0                        01010000D    857
     128       0       0       3       0                               0D    858
     126     908       0       0       0                        01010500D    859
     126       0       0       2       0                               0D    860
     110     910       0       0       0                        01010000D    861
     110       0       0       1       0                               0D    862
     126     911       0       0       0                        01010500D    863
     126       0       0       2       0                               0D    864
     110     913       0       0       0                        01010000D    865
     110       0       0       1       0                               0D    866
     126     914       0       0       0                        01010500D    867
     126       0       0       2       0                               0D    868
     110     916       0       0       0                        01010000D    869
     110       0       0       1       0                               0D    870
     126     917       0       0       0                        01010500D    871
     126       0       0       2       0                               0D    872
     110     919       0       0       0                        01010000D    873
     110       0       0       1       0                               0D    874
     102     920       0       0       0                        01010500D    875
     102       0       0       1       0                               0D    876
     102     921       0       0       0                        01010000D    877
     102       0       0       1       0                               0D    878
     142     922       0       0       0                        00010500D    879
     142       0       0       1       0                               0D    880
     144     923       0       0       3                        00010000D    881
     144       0    -227       1       0                               0D    882
     128     924       0       0       0                        01010000D    883
     128       0       0       3       0                               0D    884
     126     927       0       0       0                        01010500D    885
     126       0       0       2       0                               0D    886
     110     929       0       0       0                        01010000D    887
     110       0       0       1       0                               0D    888
     126     930       0       0       0                        01010500D    889
     126       0       0       2       0                               0D    890
     110     932       0       0       0                        01010000D    891
     110       0       0       1       0                               0D    892
     126     933       0       0       0                        01010500D    893
     126       0       0       2       0                               0D    894
     110     935       0       0       0                        01010000D    895
     110       0       0       1       0                               0D    896
     126     936       0       0       0                        01010500D    897
     126       0       0       2       0                               0D    898
     110     938       0       0       0                        01010000D    899
     110       0       0       1       0                               0D    900
     102     939       0       0       0                        01010500D    901
     102       0       0       1       0                               0D    902
     102     940       0       0       0                        01010000D    903
     102       0       0       1       0                               0D    904
     142     941       0       0       0                        00010500D    905
     142       0       0       1       0                               0D    906
     144     942       0       0       3                        00010000D    907
     144       0    -227       1       0                               0D    908
     128     943       0       0       0                        01010000D    909
     128       0       0       3       0                               0D    910
     126     946       0       0       0                        01010500D    911
     126       0       0       2       0                               0D    912
     110     948       0       0       0                        01010000D    913
     110       0       0       1       0                               0D    914
     126     949       0       0       0                        01010500D    915
     126       0       0       2       0                               0D    916
     110     951       0       0       0                        01010000D    917
     110       0       0       1       0                               0D    918
     126     952       0       0       0                        01010500D    919
     126       0       0       2       0                               0D    920
     110     954       0       0       0                        01010000D    921
     110       0       0       1       0                               0D    922
     126     955       0       0       0                        01010500D    923
     126       0       0       2       0                               0D    924
     110     957       0       0       0                        01010000D    925
     110       0       0       1       0                               0D    926
     102     958       0       0       0                        01010500D    927
     102       0       0       1       0                               0D    928
     102     959       0       0       0                        01010000D    929
     102       0       0       1       0                               0D    930
     142     960       0       0       0                        00010500D    931
     142       0       0       1       0                               0D    932
     144     961       0       0       3                        00010000D    933
     144       0    -227       1       0                               0D    934
     128     962       0       0       0                        01010000D    935
     128       0       0       3       0                               0D    936
     126     965       0       0       0                        01010500D    937
     126       0       0       2       0                               0D    938
     110     967       0       0       0                        01010000D    939
     110       0       0       1       0                               0D    940
     126     968       0       0       0                        01010500D    941
     126       0       0       2       0                               0D    942
     110     970       0       0       0                        01010000D    943
     110       0       0       1       0                               0D    944
     126     971       0       0       0                        01010500D    945
     126       0       0       2       0                               0D    946
     110     973       0       0       0                        01010000D    947
     110       0       0       1       0                               0D    948
     126     974       0       0       0                        01010500D    949
     126       0       0       2       0                               0D    950
     110     976       0       0       0                        01010000D    951
     110       0       0       1       0                               0D    952
     102     977       0       0       0                        01010500D    953
     102       0       0       1       0                               0D    954
     102     978       0       0       0                        01010000D    955
     102       0       0       1       0                               0D    956
     142     979       0       0       0                        00010500D    957
     142       0       0       1       0                               0D    958
     144     980       0       0       3                        00010000D    959
     144       0    -227       1       0                               0D    960
     128     981       0       0       0                        01010000D    961
     128       0       0       3       0                               0D    962
     126     984       0       0       0                        01010500D    963
     126       0       0       2       0                               0D    964
     110     986       0       0       0                        01010000D    965
     110       0       0       1       0                               0D    966
     126     987       0       0       0                        01010500D    967
     126       0       0       2       0                               0D    968
     110     989       0       0       0                        01010000D    969
     110       0       0       1       0                               0D    970
     126     990       0       0       0                        01010500D    971
     126       0       0       2       0                               0D    972
     110     992       0       0       0                        01010000D    973
     110       0       0       1       0                               0D    974
     126     993       0       0       0                        01010500D    975
     126       0       0       2       0                               0D    976
     110     995       0       0       0                        01010000D    977
     110       0       0       1       0                               0D    978
     102     996       0       0       0                        01010500D    979
     102       0       0       1       0                               0D    980
     102     997       0       0       0                        01010000D    981
     102       0       0       1       0                               0D    982
     142     998       0       0       0                        00010500D    983
     142       0       0       1       0                               0D    984
     144     999       0       0       3                        00010000D    985
     144       0    -227       1       0                               0D    986
     128    1000       0       0       0                        01010000D    987
     128       0       0       3       0                               0D    988
     126    1003       0       0       0                        01010500D    989
     126       0       0       2       0                               0D    990
     110    1005       0       0       0                        01010000D    991
     110       0       0       1       0                               0D    992
     126    1006       0       0       0                        01010500D    993
     126       0       0       2       0                               0D    994
     110    1008       0       0       0                        01010000D    995
     110       0       0       1       0                               0D    996
     126    1009       0       0       0                        01010500D    997
     126       0       0       2       0                               0D    998
     110    1011       0       0       0                        01010000D    999
     110       0       0       1       0                               0D   1000
     126    1012       0       0       0                        01010500D   1001
     126       0       0       2       0                               0D   1002
     110    1014       0       0       0                        01010000D   1003
     110       0       0       1       0                               0D   1004
     102    1015       0       0       0                        01010500D   1005
     102       0       0       1       0                               0D   1006
     102    1016       0       0       0                        01010000D   1007
     102       0       0       1       0                               0D   1008
     142    1017       0       0       0                        00010500D   1009
     142       0       0       1       0                               0D   1010
     144    1018       0       0       3                        00010000D   1011
     144       0    -227       1       0                               0D   1012
     128    1019       0       0       0                        01010000D   1013
     128       0       0       3       0                               0D   1014
     126    1022       0       0       0                        01010500D   1015
     126       0       0       2       0                               0D   1016
     110    1024       0       0       0                        01010000D   1017
     110       0       0       1       0                               0D   1018
     126    1025       0       0       0                        01010500D   1019
     126       0       0       2       0                               0D   1020
     110    1027       0       0       0                        01010000D   1021
     110       0       0       1       0                               0D   1022
     126    1028       0       0       0                        01010500D   1023
     126       0       0       2       0                               0D   1024
     110    1030       0       0       0                        01010000D   1025
     110       0       0       1       0                               0D   1026
     126    1031       0       0       0                        01010500D   1027
     126       0       0       2       0                               0D   1028
     110    1033       0       0       0                        01010000D   1029
     110       0       0       1       0                               0D   1030
     102    1034       0       0       0                        01010500D   1031
     102       0       0       1       0                               0D   1032
     102    1035       0       0       0                        01010000D   1033
     102       0       0       1       0                               0D   1034
     142    1036       0       0       0                        00010500D   1035
     142       0       0       1       0                               0D   1036
     144    1037       0       0       3                        00010000D   1037
     144       0    -227       1       0                               0D   1038
     128    1038       0       0       0                        01010000D   1039
     128       0       0       3       0                               0D   1040
     126    1041       0       0       0                        01010500D   1041
     126       0       0       2       0                               0D   1042
     110    1043       0       0       0                        01010000D   1043
     110       0       0       1       0                               0D   1044
     126    1044       0       0       0                        01010500D   1045
     126       0       0       2       0                               0D   1046
     110    1046       0       0       0                        01010000D   1047
     110       0       0       1       0                               0D   1048
     126    1047       0       0       0                        01010500D   1049
     126       0       0       2       0                               0D   1050
     110    1049       0       0       0                        01010000D   1051
     110       0       0       1       0                               0D   1052
     126    1050       0       0       0                        01010500D   1053
     126       0       0       2       0                               0D   1054
     110    1052       0       0       0                        01010000D   1055
     110       0       0       1       0                               0D   1056
     102    1053       0       0       0                        01010500D   1057
     102       0       0       1       0                               0D   1058
     102    1054       0       0       0                        01010000D   1059
     102       0       0       1       0                               0D   1060
     142    1055       0       0       0                        00010500D   1061
     142       0       0       1       0                               0D   1062
     144    1056       0       0       3                        00010000D   1063
     144       0    -227       1       0                               0D   1064
     128    1057       0       0       0                        01010000D   1065
     128       0       0       3       0                               0D   1066
     126    1060       0       0       0                        01010500D   1067
     126       0       0       2       0                               0D   1068
     110    1062       0       0       0                        01010000D   1069
     110       0       0       1       0                               0D   1070
     126    1063       0       0       0                        01010500D   1071
     126       0       0       2       0                               0D   1072
     110    1065       0       0       0                        01010000D   1073
     110       0       0       1       0                               0D   1074
     126    1066       0       0       0                        01010500D   1075
     126       0       0       2       0                               0D   1076
     110    1068       0       0       0                        01010000D   1077
     110       0       0       1       0                               0D   1078
     126    1069       0       0       0                        01010500D   1079
     126       0       0       2       0                               0D   1080
     110    1071       0       0       0                        01010000D   1081
     110       0       0       1       0                               0D   1082
     126    1072       0       0       0                        01010500D   1083
     126       0       0       6       0                               0D   1084
     100    1078       0       0       0                        01010000D   1085
     100       0       0       1       0                               0D   1086
     126    1079       0       0       0                        01010500D   1087
     126       0       0       2       0                               0D   1088
     110    1081       0       0       0                        01010000D   1089
     110       0       0       1       0                               0D   1090
     102    1082       0       0       0                        01010500D   1091
     102       0       0       1       0                               0D   1092
     102    1083       0       0       0                        01010000D   1093
     102       0       0       1       0                               0D   1094
     142    1084       0       0       0                        00010500D   1095
     142       0       0       1       0                               0D   1096
     144    1085       0       0       3                        00010000D   1097
     144       0    -227       1       0                               0D   1098
     128    1086       0       0       0                        01010000D   1099
     128       0       0       3       0                               0D   1100
     126    1089       0       0       0                        01010500D   1101
     126       0       0       2       0                               0D   1102
     110    1091       0       0       0                        01010000D   1103
     110       0       0       1       0                               0D   1104
     126    1092       0       0       0                        01010500D   1105
     126       0       0       2       0                               0D   1106
     110    1094       0       0       0                        01010000D   1107
     110       0       0       1       0                               0D   1108
     126    1095       0       0       0                        01010500D   1109
     126       0       0       2       0                               0D   1110
     110    1097       0       0       0                        01010000D   1111
     110       0       0       1       0                               0D   1112
     126    1098       0       0       0                        01010500D   1113
     126       0       0       2       0                               0D   1114
     110    1100       0       0       0                        01010000D   1115
     110       0       0       1       0                               0D   1116
     102    1101       0       0       0                        01010500D   1117
     102       0       0       1       0                               0D   1118
     102    1102       0       0       0                        01010000D   1119
     102       0       0       1       0                               0D   1120
     142    1103       0       0       0                        00010500D   1121
     142       0       0       1       0                               0D   1122
     144    1104       0       0       3                        00010000D   1123
     144       0    -227       1       0                               0D   1124
     128    1105       0       0       0                        01010000D   1125
     128       0       0       3       0                               0D   1126
     126    1108       0       0       0                        01010500D   1127
     126       0       0       2       0                               0D   1128
     110    1110       0       0       0                        01010000D   1129
     110       0       0       1       0                               0D   1130
     126    1111       0       0       0                        01010500D   1131
     126       0       0       2       0                               0D   1132
     110    1113       0       0       0                        01010000D   1133
     110       0       0       1       0                               0D   1134
     126    1114       0       0       0                        01010500D   1135
     126       0       0       2       0                               0D   1136
     110    1116       0       0       0                        01010000D   1137
     110       0       0       1       0                               0D   1138
     126    1117       0       0       0                        01010500D   1139
     126       0       0       2       0                               0D   1140
     110    1119       0       0       0                        01010000D   1141
     110       0       0       1       0                               0D   1142
     126    1120       0       0       0                        01010500D   1143
     126       0       0       6       0                               0D   1144
     124    1126       0       0       0                        00000000D   1145
     124       0       0       5       0                               0D   1146
     100    1131       0       0       0            1145        01010000D   1147
     100       0       0       1       0                               0D   1148
     126    1132       0       0       0                        01010500D   1149
     126       0       0       2       0                               0D   1150
     110    1134       0       0       0                        01010000D   1151
     110       0       0       1       0                               0D   1152
     102    1135       0       0       0                        01010500D   1153
     102       0       0       1       0                               0D   1154
     102    1136       0       0       0                        01010000D   1155
     102       0       0       1       0                               0D   1156
     142    1137       0       0       0                        00010500D   1157
     142       0       0       1       0                               0D   1158
     144    1138       0       0       3                        00010000D   1159
     144       0    -227       1       0                               0D   1160
     128    1139       0       0       0                        01010000D   1161
     128       0       0       3       0                               0D   1162
     126    1142       0       0       0                        01010500D   1163
     126       0       0       2       0                               0D   1164
     110    1144       0       0       0                        01010000D   1165
     110       0       0       1       0                               0D   1166
     126    1145       0       0       0                        01010500D   1167
     126       0       0       2       0                               0D   1168
     110    1147       0       0       0                        01010000D   1169
     110       0       0       1       0                               0D   1170
     126    1148       0       0       0                        01010500D   1171
     126       0       0       2       0                               0D   1172
     110    1150       0       0       0                        01010000D   1173
     110       0       0       1       0                               0D   1174
     126    1151       0       0       0                        01010500D   1175
     126       0       0       2       0                               0D   1176
     110    1153       0       0       0                        01010000D   1177
     110       0       0       1       0                               0D   1178
     102    1154       0       0       0                        01010500D   1179
     102       0       0       1       0                               0D   1180
     102    1155       0       0       0                        01010000D   1181
     102       0       0       1       0                               0D   1182
     142    1156       0       0       0                        00010500D   1183
     142       0       0       1       0                               0D   1184
     144    1157       0       0       3                        00010000D   1185
     144       0    -227       1       0                               0D   1186
     128    1158       0       0       0                        01010000D   1187
     128       0       0       3       0                               0D   1188
     126    1161       0       0       0                        01010500D   1189
     126       0       0       2       0                               0D   1190
     110    1163       0       0       0                        01010000D   1191
     110       0       0       1       0                               0D   1192
     126    1164       0       0       0                        01010500D   1193
     126       0       0       2       0                               0D   1194
     110    1166       0       0       0                        01010000D   1195
     110       0       0       1       0                               0D   1196
     126    1167       0       0       0                        01010500D   1197
     126       0       0       2       0                               0D   1198
     110    1169       0       0       0                        01010000D   1199
     110       0       0       1       0                               0D   1200
     126    1170       0       0       0                        01010500D   1201
     126       0       0       2       0                               0D   1202
     110    1172       0       0       0                        01010000D   1203
     110       0       0       1       0                               0D   1204
     126    1173       0       0       0                        01010500D   1205
     126       0       0       6       0                               0D   1206
     100    1179       0       0       0                        01010000D   1207
     100       0       0       1       0                               0D   1208
     126    1180       0       0       0                        01010500D   1209
     126       0       0       2       0                               0D   1210
     110    1182       0       0       0                        01010000D   1211
     110       0       0       1       0                               0D   1212
     102    1183       0       0       0                        01010500D   1213
     102       0       0       1       0                               0D   1214
     102    1184       0       0       0                        01010000D   1215
     102       0       0       1       0                               0D   1216
     142    1185       0       0       0                        00010500D   1217
     142       0       0       1       0                               0D   1218
     144    1186       0       0       3                        00010000D   1219
     144       0    -227       1       0                               0D   1220
     128    1187       0       0       0                        01010000D   1221
     128       0       0       3       0                               0D   1222
     126    1190       0       0       0                        01010500D   1223
     126       0       0       2       0                               0D   1224
     110    1192       0       0       0                        01010000D   1225
     110       0       0       1       0                               0D   1226
     126    1193       0       0       0                        01010500D   1227
     126       0       0       2       0                               0D   1228
     110    1195       0       0       0                        01010000D   1229
     110       0       0       1       0                               0D   1230
     126    1196       0       0       0                        01010500D   1231
     126       0       0       2       0                               0D   1232
     110    1198       0       0       0                        01010000D   1233
     110       0       0       1       0                               0D   1234
     126    1199       0       0       0                        01010500D   1235
     126       0       0       2       0                               0D   1236
     110    1201       0       0       0                        01010000D   1237
     110       0       0       1       0                               0D   1238
     102    1202       0       0       0                        01010500D   1239
     102       0       0       1       0                               0D   1240
     102    1203       0       0       0                        01010000D   1241
     102       0       0       1       0                               0D   1242
     142    1204       0       0       0                        00010500D   1243
     142       0       0       1       0                               0D   1244
     144    1205       0       0       3                        00010000D   1245
     144       0    -227       1       0                               0D   1246
     128    1206       0       0       0                        01010000D   1247
     128       0       0       3       0                               0D   1248
     126    1209       0       0       0                        01010500D   1249
     126       0       0       2       0                               0D   1250
     110    1211       0       0       0                        01010000D   1251
     110       0       0       1       0                               0D   1252
     126    1212       0       0       0                        01010500D   1253
     126       0       0       2       0                               0D   1254
     110    1214       0       0       0                        01010000D   1255
     110       0       0       1       0                               0D   1256
     126    1215       0       0       0                        01010500D   1257
     126       0       0       2       0                               0D   1258
     110    1217       0       0       0                        01010000D   1259
     110       0       0       1       0                               0D   1260
     126    1218       0       0       0                        01010500D   1261
     126       0       0       2       0                               0D   1262
     110    1220       0       0       0                        01010000D   1263
     110       0       0       1       0                               0D   1264
     126    1221       0       0       0                        01010500D   1265
     126       0       0       6       0                               0D   1266
     124    1227       0       0       0                        00000000D   1267
     124       0       0       4       0                               0D   1268
     100    1231       0       0       0            1267        01010000D   1269
     100       0       0       1       0                               0D   1270
     126    1232       0       0       0                        01010500D   1271
     126       0       0       2       0                               0D   1272
     110    1234       0       0       0                        01010000D   1273
     110       0       0       1       0                               0D   1274
     102    1235       0       0       0                        01010500D   1275
     102       0       0       1       0                               0D   1276
     102    1236       0       0       0                        01010000D   1277
     102       0       0       1       0                               0D   1278
     142    1237       0       0       0                        00010500D   1279
     142       0       0       1       0                               0D   1280
     144    1238       0       0       3                        00010000D   1281
     144       0    -227       1       0                               0D   1282
     128    1239       0       0       0                        01010000D   1283
     128       0       0       3       0                               0D   1284
     126    1242       0       0       0                        01010500D   1285
     126       0       0       2       0                               0D   1286
     110    1244       0       0       0                        01010000D   1287
     110       0       0       1       0                               0D   1288
     126    1245       0       0       0                        01010500D   1289
     126       0       0       2       0                               0D   1290
     110    1247       0       0       0                        01010000D   1291
     110       0       0       1       0                               0D   1292
     126    1248       0       0       0                        01010500D   1293
     126       0       0       2       0                               0D   1294
     110    1250       0       0       0                        01010000D   1295
     110       0       0       1       0                               0D   1296
     126    1251       0       0       0                        01010500D   1297
     126       0       0       2       0                               0D   1298
     110    1253       0       0       0                        01010000D   1299
     110       0       0       1       0                               0D   1300
     102    1254       0       0       0                        01010500D   1301
     102       0       0       1       0                               0D   1302
     102    1255       0       0       0                        01010000D   1303
     102       0       0       1       0                               0D   1304
     142    1256       0       0       0                        00010500D   1305
     142       0       0       1       0                               0D   1306
     144    1257       0       0       3                        00010000D   1307
     144       0    -227       1       0                               0D   1308
     128    1258       0       0       0                        01010000D   1309
     128       0       0       3       0                               0D   1310
     126    1261       0       0       0                        01010500D   1311
     126       0       0       2       0                               0D   1312
     110    1263       0       0       0                        01010000D   1313
     110       0       0       1       0                               0D   1314
     126    1264       0       0       0                        01010500D   1315
     126       0       0       2       0                               0D   1316
     110    1266       0       0       0                        01010000D   1317
     110       0       0       1       0                               0D   1318
     126    1267       0       0       0                        01010500D   1319
     126       0       0       2       0                               0D   1320
     110    1269       0       0       0                        01010000D   1321
     110       0       0       1       0                               0D   1322
     126    1270       0       0       0                        01010500D   1323
     126       0       0       2       0                               0D   1324
     110    1272       0       0       0                        01010000D   1325
     110       0       0       1       0                               0D   1326
     102    1273       0       0       0                        01010500D   1327
     102       0       0       1       0                               0D   1328
     102    1274       0       0       0                        01010000D   1329
     102       0       0       1       0                               0D   1330
     142    1275       0       0       0                        00010500D   1331
     142       0       0       1       0                               0D   1332
     144    1276       0       0       3                        00010000D   1333
     144       0    -227       1       0                               0D   1334
     128    1277       0       0       0                        01010000D   1335
     128       0       0       3       0                               0D   1336
     126    1280       0       0       0                        01010500D   1337
     126       0       0       2       0                               0D   1338
     110    1282       0       0       0                        01010000D   1339
     110       0       0       1       0                               0D   1340
     126    1283       0       0       0                        01010500D   1341
     126       0       0       2       0                               0D   1342
     110    1285       0       0       0                        01010000D   1343
     110       0       0       1       0                               0D   1344
     126    1286       0       0       0                        01010500D   1345
     126       0       0       2       0                               0D   1346
     110    1288       0       0       0                        01010000D   1347
     110       0       0       1       0                               0D   1348
     126    1289       0       0       0                        01010500D   1349
     126       0       0       2       0                               0D   1350
     110    1291       0       0       0                        01010000D   1351
     110       0       0       1       0                               0D   1352
     102    1292       0       0       0                        01010500D   1353
     102       0       0       1       0                               0D   1354
     102    1293       0       0       0                        01010000D   1355
     102       0       0       1       0                               0D   1356
     142    1294       0       0       0                        00010500D   1357
     142       0       0       1       0                               0D   1358
     144    1295       0       0       3                        00010000D   1359
     144       0    -227       1       0                               0D   1360
     128    1296       0       0       0                        01010000D   1361
     128       0       0       3       0                               0D   1362
     126    1299       0       0       0                        01010500D   1363
     126       0       0       2       0                               0D   1364
     110    1301       0       0       0                        01010000D   1365
     110       0       0       1       0                               0D   1366
     126    1302       0       0       0                        01010500D   1367
     126       0       0       2       0                               0D   1368
     110    1304       0       0       0                        01010000D   1369
     110       0       0       1       0                               0D   1370
     126    1305       0       0       0                        01010500D   1371
     126       0       0       2       0                               0D   1372
     110    1307       0       0       0                        01010000D   1373
     110       0       0       1       0                               0D   1374
     126    1308       0       0       0                        01010500D   1375
     126       0       0       2       0                               0D   1376
     110    1310       0       0       0                        01010000D   1377
     110       0       0       1       0                               0D   1378
     102    1311       0       0       0                        01010500D   1379
     102       0       0       1       0                               0D   1380
     102    1312       0       0       0                        01010000D   1381
     102       0       0       1       0                               0D   1382
     142    1313       0       0       0                        00010500D   1383
     142       0       0       1       0                               0D   1384
     144    1314       0       0       3                        00010000D   1385
     144       0    -227       1       0                               0D   1386
     128    1315       0       0       0                        01010000D   1387
     128       0       0       3       0                               0D   1388
     126    1318       0       0       0                        01010500D   1389
     126       0       0       2       0                               0D   1390
     110    1320       0       0       0                        01010000D   1391
     110       0       0       1       0                               0D   1392
     126    1321       0       0       0                        01010500D   1393
     126       0       0       2       0                               0D   1394
     110    1323       0       0       0                        01010000D   1395
     110       0       0       1       0                               0D   1396
     126    1324       0       0       0                        01010500D   1397
     126       0       0       2       0                               0D   1398
     110    1326       0       0       0                        01010000D   1399
     110       0       0       1       0                               0D   1400
     126    1327       0       0       0                        01010500D   1401
     126       0       0       2       0                               0D   1402
     110    1329       0       0       0                        01010000D   1403
     110       0       0       1       0                               0D   1404
     126    1330       0       0       0                        01010500D   1405
     126       0       0      10       0                               0D   1406
     124    1340       0       0       0                        00000000D   1407
     124       0       0       3       0                               0D   1408
     100    1343       0       0       0            1407        01010000D   1409
     100       0       0       1       0                               0D   1410
     102    1344       0       0       0                        01010500D   1411
     102       0       0       1       0                               0D   1412
     102    1345       0       0       0                        01010000D   1413
     102       0       0       1       0                               0D   1414
     142    1346       0       0       0                        00010500D   1415
     142       0       0       1       0                               0D   1416
     144    1347       0       0       3                        00010000D   1417
     144       0    -227       1       0                               0D   1418
     128    1348       0       0       0                        01010000D   1419
     128       0       0       3       0                               0D   1420
     126    1351       0       0       0                        01010500D   1421
     126       0       0       2       0                               0D   1422
     110    1353       0       0       0                        01010000D   1423
     110       0       0       1       0                               0D   1424
     126    1354       0       0       0                        01010500D   1425
     126       0       0       2       0                               0D   1426
     110    1356       0       0       0                        01010000D   1427
     110       0       0       1       0                               0D   1428
     126    1357       0       0       0                        01010500D   1429
     126       0       0       2       0                               0D   1430
     110    1359       0       0       0                        01010000D   1431
     110       0       0       1       0                               0D   1432
     126    1360       0       0       0                        01010500D   1433
     126       0       0       2       0                               0D   1434
     110    1362       0       0       0                        01010000D   1435
     110       0       0       1       0                               0D   1436
     102    1363       0       0       0                        01010500D   1437
     102       0       0       1       0                               0D   1438
     102    1364       0       0       0                        01010000D   1439
     102       0       0       1       0                               0D   1440
     142    1365       0       0       0                        00010500D   1441
     142       0       0       1       0                               0D   1442
     144    1366       0       0       3                        00010000D   1443
     144       0    -227       1       0                               0D   1444
     128    1367       0       0       0                        01010000D   1445
     128       0       0       3       0                               0D   1446
     126    1370       0       0       0                        01010500D   1447
     126       0       0       2       0                               0D   1448
     110    1372       0       0       0                        01010000D   1449
     110       0       0       1       0                               0D   1450
     126    1373       0       0       0                        01010500D   1451
     126       0       0       2       0                               0D   1452
     110    1375       0       0       0                        01010000D   1453
     110       0       0       1       0                               0D   1454
     126    1376       0       0       0                        01010500D   1455
     126       0       0       2       0                               0D   1456
     110    1378       0       0       0                        01010000D   1457
     110       0       0       1       0                               0D   1458
     126    1379       0       0       0                        01010500D   1459
     126       0       0      11       0                               0D   1460
     124    1390       0       0       0                        00000000D   1461
     124       0       0       3       0                               0D   1462
     100    1393       0       0       0            1461        01010000D   1463
     100       0       0       1       0                               0D   1464
     126    1394       0       0       0                        01010500D   1465
     126       0       0       2       0                               0D   1466
     110    1396       0       0       0                        01010000D   1467
     110       0       0       1       0                               0D   1468
     102    1397       0       0       0                        01010500D   1469
     102       0       0       1       0                               0D   1470
     102    1398       0       0       0                        01010000D   1471
     102       0       0       1       0                               0D   1472
     142    1399       0       0       0                        00010500D   1473
     142       0       0       1       0                               0D   1474
     144    1400       0       0       3                        00010000D   1475
     144       0    -227       1       0                               0D   1476
     128    1401       0       0       0                        01010000D   1477
     128       0       0       3       0                               0D   1478
     126    1404       0       0       0                        01010500D   1479
     126       0       0       2       0                               0D   1480
     110    1406       0       0       0                        01010000D   1481
     110       0       0       1       0                               0D   1482
     126    1407       0       0       0                        01010500D   1483
     126       0       0       2       0                               0D   1484
     110    1409       0       0       0                        01010000D   1485
     110       0       0       1       0                               0D   1486
     126    1410       0       0       0                        01010500D   1487
     126       0       0       2       0                               0D   1488
     110    1412       0       0       0                        01010000D   1489
     110       0       0       1       0                               0D   1490
     126    1413       0       0       0                        01010500D   1491
     126       0       0       2       0                               0D   1492
     110    1415       0       0       0                        01010000D   1493
     110       0       0       1       0                               0D   1494
     102    1416       0       0       0                        01010500D   1495
     102       0       0       1       0                               0D   1496
     102    1417       0       0       0                        01010000D   1497
     102       0       0       1       0                               0D   1498
     142    1418       0       0       0                        00010500D   1499
     142       0       0       1       0                               0D   1500
     144    1419       0       0       3                        00010000D   1501
     144       0    -227       1       0                               0D   1502
     128    1420       0       0       0                        01010000D   1503
     128       0       0       3       0                               0D   1504
     126    1423       0       0       0                        01010500D   1505
     126       0       0       2       0                               0D   1506
     110    1425       0       0       0                        01010000D   1507
     110       0       0       1       0                               0D   1508
     126    1426       0       0       0                        01010500D   1509
     126       0       0       2       0                               0D   1510
     110    1428       0       0       0                        01010000D   1511
     110       0       0       1       0                               0D   1512
     126    1429       0       0       0                        01010500D   1513
     126       0       0       2       0                               0D   1514
     110    1431       0       0       0                        01010000D   1515
     110       0       0       1       0                               0D   1516
     126    1432       0       0       0                        01010500D   1517
     126       0       0       2       0                               0D   1518
     110    1434       0       0       0                        01010000D   1519
     110       0       0       1       0                               0D   1520
     102    1435       0       0       0                        01010500D   1521
     102       0       0       1       0                               0D   1522
     102    1436       0       0       0                        01010000D   1523
     102       0       0       1       0                               0D   1524
     142    1437       0       0       0                        00010500D   1525
     142       0       0       1       0                               0D   1526
     144    1438       0       0       3                        00010000D   1527
     144       0    -227       1       0                               0D   1528
     128    1439       0       0       0                        01010000D   1529
     128       0       0       3       0                               0D   1530
     126    1442       0       0       0                        01010500D   1531
     126       0       0       2       0                               0D   1532
     110    1444       0       0       0                        01010000D   1533
     110       0       0       1       0                               0D   1534
     126    1445       0       0       0                        01010500D   1535
     126       0       0       2       0                               0D   1536
     110    1447       0       0       0                        01010000D   1537
     110       0       0       1       0                               0D   1538
     126    1448       0       0       0                        01010500D   1539
     126       0       0       2       0                               0D   1540
     110    1450       0       0       0                        01010000D   1541
     110       0       0       1       0                               0D   1542
     126    1451       0       0       0                        01010500D   1543
     126       0       0       2       0                               0D   1544
     110    1453       0       0       0                        01010000D   1545
     110       0       0       1       0                               0D   1546
     102    1454       0       0       0                        01010500D   1547
     102       0       0       1       0                               0D   1548
     102    1455       0       0       0                        01010000D   1549
     102       0       0       1       0                               0D   1550
     142    1456       0       0       0                        00010500D   1551
     142       0       0       1       0                               0D   1552
     144    1457       0       0       3                        00010000D   1553
     144       0    -227       1       0                               0D   1554
     128    1458       0       0       0                        01010000D   1555
     128       0       0       3       0                               0D   1556
     126    1461       0       0       0                        01010500D   1557
     126       0       0       2       0                               0D   1558
     110    1463       0       0       0                        01010000D   1559
     110       0       0       1       0                               0D   1560
     126    1464       0       0       0                        01010500D   1561
     126       0       0       2       0                               0D   1562
     110    1466       0       0       0                        01010000D   1563
     110       0       0       1       0                               0D   1564
     126    1467       0       0       0                        01010500D   1565
     126       0       0       2       0                               0D   1566
     110    1469       0       0       0                        01010000D   1567
     110       0       0       1       0                               0D   1568
     126    1470       0       0       0                        01010500D   1569
     126       0       0       2       0                               0D   1570
     110    1472       0       0       0                        01010000D   1571
     110       0       0       1       0                               0D   1572
     102    1473       0       0       0                        01010500D   1573
     102       0       0       1       0                               0D   1574
     102    1474       0       0       0                        01010000D   1575
     102       0       0       1       0                               0D   1576
     142    1475       0       0       0                        00010500D   1577
     142       0       0       1       0                               0D   1578
     144    1476       0       0       3                        00010000D   1579
     144       0    -227       1       0                               0D   1580
     128    1477       0       0       0                        01010000D   1581
     128       0       0       3       0                               0D   1582
     126    1480       0       0       0                        01010500D   1583
     126       0       0       2       0                               0D   1584
     110    1482       0       0       0                        01010000D   1585
     110       0       0       1       0                               0D   1586
     126    1483       0       0       0                        01010500D   1587
     126       0       0       2       0                               0D   1588
     110    1485       0       0       0                        01010000D   1589
     110       0       0       1       0                               0D   1590
     126    1486       0       0       0                        01010500D   1591
     126       0       0       2       0                               0D   1592
     110    1488       0       0       0                        01010000D   1593
     110       0       0       1       0                               0D   1594
     126    1489       0       0       0                        01010500D   1595
     126       0       0       2       0                               0D   1596
     110    1491       0       0       0                        01010000D   1597
     110       0       0       1       0                               0D   1598
     102    1492       0       0       0                        01010500D   1599
     102       0       0       1       0                               0D   1600
     102    1493       0       0       0                        01010000D   1601
     102       0       0       1       0                               0D   1602
     142    1494       0       0       0                        00010500D   1603
     142       0       0       1       0                               0D   1604
     144    1495       0       0       3                        00010000D   1605
     144       0    -227       1       0                               0D   1606
     128    1496       0       0       0                        01010000D   1607
     128       0       0       3       0                               0D   1608
     126    1499       0       0       0                        01010500D   1609
     126       0       0       2       0                               0D   1610
     110    1501       0       0       0                        01010000D   1611
     110       0       0       1       0                               0D   1612
     126    1502       0       0       0                        01010500D   1613
     126       0       0       2       0                               0D   1614
     110    1504       0       0       0                        01010000D   1615
     110       0       0       1       0                               0D   1616
     126    1505       0       0       0                        01010500D   1617
     126       0       0       2       0                               0D   1618
     110    1507       0       0       0                        01010000D   1619
     110       0       0       1       0                               0D   1620
     126    1508       0       0       0                        01010500D   1621
     126       0       0       2       0                               0D   1622
     110    1510       0       0       0                        01010000D   1623
     110       0       0       1       0                               0D   1624
     102    1511       0       0       0                        01010500D   1625
     102       0       0       1       0                               0D   1626
     102    1512       0       0       0                        01010000D   1627
     102       0       0       1       0                               0D   1628
     142    1513       0       0       0                        00010500D   1629
     142       0       0       1       0                               0D   1630
     144    1514       0       0       3                        00010000D   1631
     144       0    -227       1       0                               0D   1632
     128    1515       0       0       0                        01010000D   1633
     128       0       0       3       0                               0D   1634
     126    1518       0       0       0                        01010500D   1635
     126       0       0       2       0                               0D   1636
     110    1520       0       0       0                        01010000D   1637
     110       0       0       1       0                               0D   1638
     126    1521       0       0       0                        01010500D   1639
     126       0       0       2       0                               0D   1640
     110    1523       0       0       0                        01010000D   1641
     110       0       0       1       0                               0D   1642
     126    1524       0       0       0                        01010500D   1643
     126       0       0       2       0                               0D   1644
     110    1526       0       0       0                        01010000D   1645
     110       0       0       1       0                               0D   1646
     126    1527       0       0       0                        01010500D   1647
     126       0       0       2       0                               0D   1648
     110    1529       0       0       0                        01010000D   1649
     110       0       0       1       0                               0D   1650
     102    1530       0       0       0                        01010500D   1651
     102       0       0       1       0                               0D   1652
     102    1531       0       0       0                        01010000D   1653
     102       0       0       1       0                               0D   1654
     142    1532       0       0       0                        00010500D   1655
     142       0       0       1       0                               0D   1656
     144    1533       0       0       3                        00010000D   1657
     144       0    -227       1       0                               0D   1658
     128    1534       0       0       0                        01010000D   1659
     128       0       0       3       0                               0D   1660
     126    1537       0       0       0                        01010500D   1661
     126       0       0       2       0                               0D   1662
     110    1539       0       0       0                        01010000D   1663
     110       0       0       1       0                               0D   1664
     126    1540       0       0       0                        01010500D   1665
     126       0       0       2       0                               0D   1666
     110    1542       0       0       0                        01010000D   1667
     110       0       0       1       0                               0D   1668
     126    1543       0       0       0                        01010500D   1669
     126       0       0       2       0                               0D   1670
     110    1545       0       0       0                        01010000D   1671
     110       0       0       1       0                               0D   1672
     126    1546       0       0       0                        01010500D   1673
     126       0       0       2       0                               0D   1674
     110    1548       0       0       0                        01010000D   1675
     110       0       0       1       0                               0D   1676
     102    1549       0       0       0                        01010500D   1677
     102       0       0       1       0                               0D   1678
     102    1550       0       0       0                        01010000D   1679
     102       0       0       1       0                               0D   1680
     142    1551       0       0       0                        00010500D   1681
     142       0       0       1       0                               0D   1682
     144    1552       0       0       3                        00010000D   1683
     144       0    -227       1       0                               0D   1684
     128    1553       0       0       0                        01010000D   1685
     128       0       0       3       0                               0D   1686
     126    1556       0       0       0                        01010500D   1687
     126       0       0       2       0                               0D   1688
     110    1558       0       0       0                        01010000D   1689
     110       0       0       1       0                               0D   1690
     126    1559       0       0       0                        01010500D   1691
     126       0       0       2       0                               0D   1692
     110    1561       0       0       0                        01010000D   1693
     110       0       0       1       0                               0D   1694
     126    1562       0       0       0                        01010500D   1695
     126       0       0       2       0                               0D   1696
     110    1564       0       0       0                        01010000D   1697
     110       0       0       1       0                               0D   1698
     126    1565       0       0       0                        01010500D   1699
     126       0       0       2       0                               0D   1700
     110    1567       0       0       0                        01010000D   1701
     110       0       0       1       0                               0D   1702
     102    1568       0       0       0                        01010500D   1703
     102       0       0       1       0                               0D   1704
     102    1569       0       0       0                        01010000D   1705
     102       0       0       1       0                               0D   1706
     142    1570       0       0       0                        00010500D   1707
     142       0       0       1       0                               0D   1708
     144    1571       0       0       3                        00010000D   1709
     144       0    -227       1       0                               0D   1710
     128    1572       0       0       0                        01010000D   1711
     128       0       0       3       0                               0D   1712
     126    1575       0       0       0                        01010500D   1713
     126       0       0       2       0                               0D   1714
     110    1577       0       0       0                        01010000D   1715
     110       0       0       1       0                               0D   1716
     126    1578       0       0       0                        01010500D   1717
     126       0       0       2       0                               0D   1718
     110    1580       0       0       0                        01010000D   1719
     110       0       0       1       0                               0D   1720
     126    1581       0       0       0                        01010500D   1721
     126       0       0       2       0                               0D   1722
     110    1583       0       0       0                        01010000D   1723
     110       0       0       1       0                               0D   1724
     126    1584       0       0       0                        01010500D   1725
     126       0       0       2       0                               0D   1726
     110    1586       0       0       0                        01010000D   1727
     110       0       0       1       0                               0D   1728
     102    1587       0       0       0                        01010500D   1729
     102       0       0       1       0                               0D   1730
     102    1588       0       0       0                        01010000D   1731
     102       0       0       1       0                               0D   1732
     142    1589       0       0       0                        00010500D   1733
     142       0       0       1       0                               0D   1734
     144    1590       0       0       3                        00010000D   1735
     144       0    -227       1       0                               0D   1736
     128    1591       0       0       0                        01010000D   1737
     128       0       0       3       0                               0D   1738
     126    1594       0       0       0                        01010500D   1739
     126       0       0       2       0                               0D   1740
     110    1596       0       0       0                        01010000D   1741
     110       0       0       1       0                               0D   1742
     126    1597       0       0       0                        01010500D   1743
     126       0       0       2       0                               0D   1744
     110    1599       0       0       0                        01010000D   1745
     110       0       0       1       0                               0D   1746
     126    1600       0       0       0                        01010500D   1747
     126       0       0       2       0                               0D   1748
     110    1602       0       0       0                        01010000D   1749
     110       0       0       1       0                               0D   1750
     126    1603       0       0       0                        01010500D   1751
     126       0       0       2       0                               0D   1752
     110    1605       0       0       0                        01010000D   1753
     110       0       0       1       0                               0D   1754
     102    1606       0       0       0                        01010500D   1755
     102       0       0       1       0                               0D   1756
     102    1607       0       0       0                        01010000D   1757
     102       0       0       1       0                               0D   1758
     142    1608       0       0       0                        00010500D   1759
     142       0       0       1       0                               0D   1760
     144    1609       0       0       3                        00010000D   1761
     144       0    -227       1       0                               0D   1762
     128    1610       0       0       0                        01010000D   1763
     128       0       0       3       0                               0D   1764
     126    1613       0       0       0                        01010500D   1765
     126       0       0       2       0                               0D   1766
     110    1615       0       0       0                        01010000D   1767
     110       0       0       1       0                               0D   1768
     126    1616       0       0       0                        01010500D   1769
     126       0       0       2       0                               0D   1770
     110    1618       0       0       0                        01010000D   1771
     110       0       0       1       0                               0D   1772
     126    1619       0       0       0                        01010500D   1773
     126       0       0       2       0                               0D   1774
     110    1621       0       0       0                        01010000D   1775
     110       0       0       1       0                               0D   1776
     126    1622       0       0       0                        01010500D   1777
     126       0       0       2       0                               0D   1778
     110    1624       0       0       0                        01010000D   1779
     110       0       0       1       0                               0D   1780
     102    1625       0       0       0                        01010500D   1781
     102       0       0       1       0                               0D   1782
     102    1626       0       0       0                        01010000D   1783
     102       0       0       1       0                               0D   1784
     142    1627       0       0       0                        00010500D   1785
     142       0       0       1       0                               0D   1786
     144    1628       0       0       3                        00010000D   1787
     144       0    -227       1       0                               0D   1788
     128    1629       0       0       0                        01010000D   1789
     128       0       0       3       0                               0D   1790
     126    1632       0       0       0                        01010500D   1791
     126       0       0       2       0                               0D   1792
     110    1634       0       0       0                        01010000D   1793
     110       0       0       1       0                               0D   1794
     126    1635       0       0       0                        01010500D   1795
     126       0       0       2       0                               0D   1796
     110    1637       0       0       0                        01010000D   1797
     110       0       0       1       0                               0D   1798
     126    1638       0       0       0                        01010500D   1799
     126       0       0       2       0                               0D   1800
     110    1640       0       0       0                        01010000D   1801
     110       0       0       1       0                               0D   1802
     126    1641       0       0       0                        01010500D   1803
     126       0       0       2       0                               0D   1804
     110    1643       0       0       0                        01010000D   1805
     110       0       0       1       0                               0D   1806
     102    1644       0       0       0                        01010500D   1807
     102       0       0       1       0                               0D   1808
     102    1645       0       0       0                        01010000D   1809
     102       0       0       1       0                               0D   1810
     142    1646       0       0       0                        00010500D   1811
     142       0       0       1       0                               0D   1812
     144    1647       0       0       3                        00010000D   1813
     144       0    -227       1       0                               0D   1814
     128    1648       0       0       0                        01010000D   1815
     128       0       0       3       0                               0D   1816
     126    1651       0       0       0                        01010500D   1817
     126       0       0       2       0                               0D   1818
     110    1653       0       0       0                        01010000D   1819
     110       0       0       1       0                               0D   1820
     126    1654       0       0       0                        01010500D   1821
     126       0       0       2       0                               0D   1822
     110    1656       0       0       0                        01010000D   1823
     110       0       0       1       0                               0D   1824
     126    1657       0       0       0                        01010500D   1825
     126       0       0       2       0                               0D   1826
     110    1659       0       0       0                        01010000D   1827
     110       0       0       1       0                               0D   1828
     126    1660       0       0       0                        01010500D   1829
     126       0       0       2       0                               0D   1830
     110    1662       0       0       0                        01010000D   1831
     110       0       0       1       0                               0D   1832
     126    1663       0       0       0                        01010500D   1833
     126       0       0       6       0                               0D   1834
     124    1669       0       0       0                        00000000D   1835
     124       0       0       4       0                               0D   1836
     100    1673       0       0       0            1835        01010000D   1837
     100       0       0       1       0                               0D   1838
     126    1674       0       0       0                        01010500D   1839
     126       0       0       2       0                               0D   1840
     110    1676       0       0       0                        01010000D   1841
     110       0       0       1       0                               0D   1842
     102    1677       0       0       0                        01010500D   1843
     102       0       0       1       0                               0D   1844
     102    1678       0       0       0                        01010000D   1845
     102       0       0       1       0                               0D   1846
     142    1679       0       0       0                        00010500D   1847
     142       0       0       1       0                               0D   1848
     144    1680       0       0       3                        00010000D   1849
     144       0    -227       1       0                               0D   1850
     128    1681       0       0       0                        01010000D   1851
     128       0       0       3       0                               0D   1852
     126    1684       0       0       0                        01010500D   1853
     126       0       0       2       0                               0D   1854
     110    1686       0       0       0                        01010000D   1855
     110       0       0       1       0                               0D   1856
     126    1687       0       0       0                        01010500D   1857
     126       0       0       2       0                               0D   1858
     110    1689       0       0       0                        01010000D   1859
     110       0       0       1       0                               0D   1860
     126    1690       0       0       0                        01010500D   1861
     126       0       0       2       0                               0D   1862
     110    1692       0       0       0                        01010000D   1863
     110       0       0       1       0                               0D   1864
     126    1693       0       0       0                        01010500D   1865
     126       0       0       2       0                               0D   1866
     110    1695       0       0       0                        01010000D   1867
     110       0       0       1       0                               0D   1868
     102    1696       0       0       0                        01010500D   1869
     102       0       0       1       0                               0D   1870
     102    1697       0       0       0                        01010000D   1871
     102       0       0       1       0                               0D   1872
     142    1698       0       0       0                        00010500D   1873
     142       0       0       1       0                               0D   1874
     144    1699       0       0       3                        00010000D   1875
     144       0    -227       1       0                               0D   1876
     128    1700       0       0       0                        01010000D   1877
     128       0       0       3       0                               0D   1878
     126    1703       0       0       0                        01010500D   1879
     126       0       0       2       0                               0D   1880
     110    1705       0       0       0                        01010000D   1881
     110       0       0       1       0                               0D   1882
     126    1706       0       0       0                        01010500D   1883
     126       0       0       2       0                               0D   1884
     110    1708       0       0       0                        01010000D   1885
     110       0       0       1       0                               0D   1886
     126    1709       0       0       0                        01010500D   1887
     126       0       0       2       0                               0D   1888
     110    1711       0       0       0                        01010000D   1889
     110       0       0       1       0                               0D   1890
     126    1712       0       0       0                        01010500D   1891
     126       0       0       2       0                               0D   1892
     110    1714       0       0       0                        01010000D   1893
     110       0       0       1       0                               0D   1894
     126    1715       0       0       0                        01010500D   1895
     126       0       0       6       0                               0D   1896
     100    1721       0       0       0                        01010000D   1897
     100       0       0       1       0                               0D   1898
     126    1722       0       0       0                        01010500D   1899
     126       0       0       2       0                               0D   1900
     110    1724       0       0       0                        01010000D   1901
     110       0       0       1       0                               0D   1902
     102    1725       0       0       0                        01010500D   1903
     102       0       0       1       0                               0D   1904
     102    1726       0       0       0                        01010000D   1905
     102       0       0       1       0                               0D   1906
     142    1727       0       0       0                        00010500D   1907
     142       0       0       1       0                               0D   1908
     144    1728       0       0       3                        00010000D   1909
     144       0    -227       1       0                               0D   1910
     128    1729       0       0       0                        01010000D   1911
     128       0       0       3       0                               0D   1912
     126    1732       0       0       0                        01010500D   1913
     126       0       0       2       0                               0D   1914
     110    1734       0       0       0                        01010000D   1915
     110       0       0       1       0                               0D   1916
     126    1735       0       0       0                        01010500D   1917
     126       0       0       2       0                               0D   1918
     110    1737       0       0       0                        01010000D   1919
     110       0       0       1       0                               0D   1920
     126    1738       0       0       0                        01010500D   1921
     126       0       0       2       0                               0D   1922
     110    1740       0       0       0                        01010000D   1923
     110       0       0       1       0                               0D   1924
     126    1741       0       0       0                        01010500D   1925
     126       0       0       2       0                               0D   1926
     110    1743       0       0       0                        01010000D   1927
     110       0       0       1       0                               0D   1928
     102    1744       0       0       0                        01010500D   1929
     102       0       0       1       0                               0D   1930
     102    1745       0       0       0                        01010000D   1931
     102       0       0       1       0                               0D   1932
     142    1746       0       0       0                        00010500D   1933
     142       0       0       1       0                               0D   1934
     144    1747       0       0       3                        00010000D   1935
     144       0    -227       1       0                               0D   1936
     128    1748       0       0       0                        01010000D   1937
     128       0       0       3       0                               0D   1938
     126    1751       0       0       0                        01010500D   1939
     126       0       0       2       0                               0D   1940
     110    1753       0       0       0                        01010000D   1941
     110       0       0       1       0                               0D   1942
     126    1754       0       0       0                        01010500D   1943
     126       0       0       2       0                               0D   1944
     110    1756       0       0       0                        01010000D   1945
     110       0       0       1       0                               0D   1946
     126    1757       0       0       0                        01010500D   1947
     126       0       0       2       0                               0D   1948
     110    1759       0       0       0                        01010000D   1949
     110       0       0       1       0                               0D   1950
     126    1760       0       0       0                        01010500D   1951
     126       0       0       2       0                               0D   1952
     110    1762       0       0       0                        01010000D   1953
     110       0       0       1       0                               0D   1954
     126    1763       0       0       0                        01010500D   1955
     126       0       0       6       0                               0D   1956
     124    1769       0       0       0                        00000000D   1957
     124       0       0       4       0                               0D   1958
     100    1773       0       0       0            1957        01010000D   1959
     100       0       0       1       0                               0D   1960
     126    1774       0       0       0                        01010500D   1961
     126       0       0       2       0                               0D   1962
     110    1776       0       0       0                        01010000D   1963
     110       0       0       1       0                               0D   1964
     102    1777       0       0       0                        01010500D   1965
     102       0       0       1       0                               0D   1966
     102    1778       0       0       0                        01010000D   1967
     102       0       0       1       0                               0D   1968
     142    1779       0       0       0                        00010500D   1969
     142       0       0       1       0                               0D   1970
     144    1780       0       0       3                        00010000D   1971
     144       0    -227       1       0                               0D   1972
     128    1781       0       0       0                        01010000D   1973
     128       0       0       3       0                               0D   1974
     126    1784       0       0       0                        01010500D   1975
     126       0       0       2       0                               0D   1976
     110    1786       0       0       0                        01010000D   1977
     110       0       0       1       0                               0D   1978
     126    1787       0       0       0                        01010500D   1979
     126       0       0       2       0                               0D   1980
     110    1789       0       0       0                        01010000D   1981
     110       0       0       1       0                               0D   1982
     126    1790       0       0       0                        01010500D   1983
     126       0       0       2       0                               0D   1984
     110    1792       0       0       0                        01010000D   1985
     110       0       0       1       0                               0D   1986
     126    1793       0       0       0                        01010500D   1987
     126       0       0       2       0                               0D   1988
     110    1795       0       0       0                        01010000D   1989
     110       0       0       1       0                               0D   1990
     102    1796       0       0       0                        01010500D   1991
     102       0       0       1       0                               0D   1992
     102    1797       0       0       0                        01010000D   1993
     102       0       0       1       0                               0D   1994
     142    1798       0       0       0                        00010500D   1995
     142       0       0       1       0                               0D   1996
     144    1799       0       0       3                        00010000D   1997
     144       0    -227       1       0                               0D   1998
     128    1800       0       0       0                        01010000D   1999
     128       0       0       3       0                               0D   2000
     126    1803       0       0       0                        01010500D   2001
     126       0       0       2       0                               0D   2002
     110    1805       0       0       0                        01010000D   2003
     110       0       0       1       0                               0D   2004
     126    1806       0       0       0                        01010500D   2005
     126       0       0       2       0                               0D   2006
     110    1808       0       0       0                        01010000D   2007
     110       0       0       1       0                               0D   2008
     126    1809       0       0       0                        01010500D   2009
     126       0       0       2       0                               0D   2010
     110    1811       0       0       0                        01010000D   2011
     110       0       0       1       0                               0D   2012
     126    1812       0       0       0                        01010500D   2013
     126       0       0       2       0                               0D   2014
     110    1814       0       0       0                        01010000D   2015
     110       0       0       1       0                               0D   2016
     126    1815       0       0       0                        01010500D   2017
     126       0       0       6       0                               0D   2018
     100    1821       0       0       0                        01010000D   2019
     100       0       0       1       0                               0D   2020
     126    1822       0       0       0                        01010500D   2021
     126       0       0       2       0                               0D   2022
     110    1824       0       0       0                        01010000D   2023
     110       0       0       1       0                               0D   2024
     102    1825       0       0       0                        01010500D   2025
     102       0       0       1       0                               0D   2026
     102    1826       0       0       0                        01010000D   2027
     102       0       0       1       0                               0D   2028
     142    1827       0       0       0                        00010500D   2029
     142       0       0       1       0                               0D   2030
     144    1828       0       0       3                        00010000D   2031
     144       0    -227       1       0                               0D   2032
     128    1829       0       0       0                        01010000D   2033
     128       0       0       3       0                               0D   2034
     126    1832       0       0       0                        01010500D   2035
     126       0       0       2       0                               0D   2036
     110    1834       0       0       0                        01010000D   2037
     110       0       0       1       0                               0D   2038
     126    1835       0       0       0                        01010500D   2039
     126       0       0       2       0                               0D   2040
     110    1837       0       0       0                        01010000D   2041
     110       0       0       1       0                               0D   2042
     126    1838       0       0       0                        01010500D   2043
     126       0       0       2       0                               0D   2044
     110    1840       0       0       0                        01010000D   2045
     110       0       0       1       0                               0D   2046
     126    1841       0       0       0                        01010500D   2047
     126       0       0       2       0                               0D   2048
     110    1843       0       0       0                        01010000D   2049
     110       0       0       1       0                               0D   2050
     102    1844       0       0       0                        01010500D   2051
     102       0       0       1       0                               0D   2052
     102    1845       0       0       0                        01010000D   2053
     102       0       0       1       0                               0D   2054
     142    1846       0       0       0                        00010500D   2055
     142       0       0       1       0                               0D   2056
     144    1847       0       0       3                        00010000D   2057
     144       0    -227       1       0                               0D   2058
     128    1848       0       0       0                        01010000D   2059
     128       0       0       3       0                               0D   2060
     126    1851       0       0       0                        01010500D   2061
     126       0       0       2       0                               0D   2062
     110    1853       0       0       0                        01010000D   2063
     110       0       0       1       0                               0D   2064
     126    1854       0       0       0                        01010500D   2065
     126       0       0       2       0                               0D   2066
     110    1856       0       0       0                        01010000D   2067
     110       0       0       1       0                               0D   2068
     126    1857       0       0       0                        01010500D   2069
     126       0       0       2       0                               0D   2070
     110    1859       0       0       0                        01010000D   2071
     110       0       0       1       0                               0D   2072
     126    1860       0       0       0                        01010500D   2073
     126       0       0       2       0                               0D   2074
     110    1862       0       0       0                        01010000D   2075
     110       0       0       1       0                               0D   2076
     126    1863       0       0       0                        01010500D   2077
     126       0       0       2       0                               0D   2078
     110    1865       0       0       0                        01010000D   2079
     110       0       0       1       0                               0D   2080
     126    1866       0       0       0                        01010500D   2081
     126       0       0       2       0                               0D   2082
     110    1868       0       0       0                        01010000D   2083
     110       0       0       1       0                               0D   2084
     126    1869       0       0       0                        01010500D   2085
     126       0       0       2       0                               0D   2086
     110    1871       0       0       0                        01010000D   2087
     110       0       0       1       0                               0D   2088
     126    1872       0       0       0                        01010500D   2089
     126       0       0       2       0                               0D   2090
     110    1874       0       0       0                        01010000D   2091
     110       0       0       1       0                               0D   2092
     126    1875       0       0       0                        01010500D   2093
     126       0       0       2       0                               0D   2094
     110    1877       0       0       0                        01010000D   2095
     110       0       0       1       0                               0D   2096
     126    1878       0       0       0                        01010500D   2097
     126       0       0       2       0                               0D   2098
     110    1880       0       0       0                        01010000D   2099
     110       0       0       1       0                               0D   2100
     126    1881       0       0       0                        01010500D   2101
     126       0       0       2       0                               0D   2102
     110    1883       0       0       0                        01010000D   2103
     110       0       0       1       0                               0D   2104
     126    1884       0       0       0                        01010500D   2105
     126       0       0       2       0                               0D   2106
     110    1886       0       0       0                        01010000D   2107
     110       0       0       1       0                               0D   2108
     102    1887       0       0       0                        01010500D   2109
     102       0       0       2       0                               0D   2110
     102    1889       0       0       0                        01010000D   2111
     102       0       0       2       0                               0D   2112
     142    1891       0       0       0                        00010500D   2113
     142       0       0       1       0                               0D   2114
     144    1892       0       0       3                        00010000D   2115
     144       0    -227       1       0                               0D   2116
     128    1893       0       0       0                        01010000D   2117
     128       0       0       3       0                               0D   2118
     126    1896       0       0       0                        01010500D   2119
     126       0       0       2       0                               0D   2120
     110    1898       0       0       0                        01010000D   2121
     110       0       0       1       0                               0D   2122
     126    1899       0       0       0                        01010500D   2123
     126       0       0       2       0                               0D   2124
     110    1901       0       0       0                        01010000D   2125
     110       0       0       1       0                               0D   2126
     126    1902       0       0       0                        01010500D   2127
     126       0       0       2       0                               0D   2128
     110    1904       0       0       0                        01010000D   2129
     110       0       0       1       0                               0D   2130
     126    1905       0       0       0                        01010500D   2131
     126       0       0       2       0                               0D   2132
     110    1907       0       0       0                        01010000D   2133
     110       0       0       1       0                               0D   2134
     102    1908       0       0       0                        01010500D   2135
     102       0       0       1       0                               0D   2136
     102    1909       0       0       0                        01010000D   2137
     102       0       0       1       0                               0D   2138
     142    1910       0       0       0                        00010500D   2139
     142       0       0       1       0                               0D   2140
     144    1911       0       0       3                        00010000D   2141
     144       0    -227       1       0                               0D   2142
     128    1912       0       0       0                        01010000D   2143
     128       0       0       3       0                               0D   2144
     126    1915       0       0       0                        01010500D   2145
     126       0       0       2       0                               0D   2146
     110    1917       0       0       0                        01010000D   2147
     110       0       0       1       0                               0D   2148
     126    1918       0       0       0                        01010500D   2149
     126       0       0       2       0                               0D   2150
     110    1920       0       0       0                        01010000D   2151
     110       0       0       1       0                               0D   2152
     126    1921       0       0       0                        01010500D   2153
     126       0       0       2       0                               0D   2154
     110    1923       0       0       0                        01010000D   2155
     110       0       0       1       0                               0D   2156
     126    1924       0       0       0                        01010500D   2157
     126       0       0       2       0                               0D   2158
     110    1926       0       0       0                        01010000D   2159
     110       0       0       1       0                               0D   2160
     102    1927       0       0       0                        01010500D   2161
     102       0       0       1       0                               0D   2162
     102    1928       0       0       0                        01010000D   2163
     102       0       0       1       0                               0D   2164
     142    1929       0       0       0                        00010500D   2165
     142       0       0       1       0                               0D   2166
     144    1930       0       0       3                        00010000D   2167
     144       0    -227       1       0                               0D   2168
     128    1931       0       0       0                        01010000D   2169
     128       0       0       3       0                               0D   2170
     126    1934       0       0       0                        01010500D   2171
     126       0       0       2       0                               0D   2172
     110    1936       0       0       0                        01010000D   2173
     110       0       0       1       0                               0D   2174
     126    1937       0       0       0                        01010500D   2175
     126       0       0       2       0                               0D   2176
     110    1939       0       0       0                        01010000D   2177
     110       0       0       1       0                               0D   2178
     126    1940       0       0       0                        01010500D   2179
     126       0       0       2       0                               0D   2180
     110    1942       0       0       0                        01010000D   2181
     110       0       0       1       0                               0D   2182
     126    1943       0       0       0                        01010500D   2183
     126       0       0       2       0                               0D   2184
     110    1945       0       0       0                        01010000D   2185
     110       0       0       1       0                               0D   2186
     102    1946       0       0       0                        01010500D   2187
     102       0       0       1       0                               0D   2188
     102    1947       0       0       0                        01010000D   2189
     102       0       0       1       0                               0D   2190
     142    1948       0       0       0                        00010500D   2191
     142       0       0       1       0                               0D   2192
     144    1949       0       0       3                        00010000D   2193
     144       0    -227       1       0                               0D   2194
     128    1950       0       0       0                        01010000D   2195
     128       0       0       3       0                               0D   2196
     126    1953       0       0       0                        01010500D   2197
     126       0       0       2       0                               0D   2198
     110    1955       0       0       0                        01010000D   2199
     110       0       0       1       0                               0D   2200
     126    1956       0       0       0                        01010500D   2201
     126       0       0       2       0                               0D   2202
     110    1958       0       0       0                        01010000D   2203
     110       0       0       1       0                               0D   2204
     126    1959       0       0       0                        01010500D   2205
     126       0       0       2       0                               0D   2206
     110    1961       0       0       0                        01010000D   2207
     110       0       0       1       0                               0D   2208
     126    1962       0       0       0                        01010500D   2209
     126       0       0       2       0                               0D   2210
     110    1964       0       0       0                        01010000D   2211
     110       0       0       1       0                               0D   2212
     102    1965       0       0       0                        01010500D   2213
     102       0       0       1       0                               0D   2214
     102    1966       0       0       0                        01010000D   2215
     102       0       0       1       0                               0D   2216
     142    1967       0       0       0                        00010500D   2217
     142       0       0       1       0                               0D   2218
     144    1968       0       0       3                        00010000D   2219
     144       0    -227       1       0                               0D   2220
     128    1969       0       0       0                        01010000D   2221
     128       0       0       3       0                               0D   2222
     126    1972       0       0       0                        01010500D   2223
     126       0       0       2       0                               0D   2224
     110    1974       0       0       0                        01010000D   2225
     110       0       0       1       0                               0D   2226
     126    1975       0       0       0                        01010500D   2227
     126       0       0       2       0                               0D   2228
     110    1977       0       0       0                        01010000D   2229
     110       0       0       1       0                               0D   2230
     126    1978       0       0       0                        01010500D   2231
     126       0       0       2       0                               0D   2232
     110    1980       0       0       0                        01010000D   2233
     110       0       0       1       0                               0D   2234
     126    1981       0       0       0                        01010500D   2235
     126       0       0       2       0                               0D   2236
     110    1983       0       0       0                        01010000D   2237
     110       0       0       1       0                               0D   2238
     102    1984       0       0       0                        01010500D   2239
     102       0       0       1       0                               0D   2240
     102    1985       0       0       0                        01010000D   2241
     102       0       0       1       0                               0D   2242
     142    1986       0       0       0                        00010500D   2243
     142       0       0       1       0                               0D   2244
     144    1987       0       0       3                        00010000D   2245
     144       0    -227       1       0                               0D   2246
     128    1988       0       0       0                        01010000D   2247
     128       0       0       3       0                               0D   2248
     126    1991       0       0       0                        01010500D   2249
     126       0       0       2       0                               0D   2250
     110    1993       0       0       0                        01010000D   2251
     110       0       0       1       0                               0D   2252
     126    1994       0       0       0                        01010500D   2253
     126       0       0       2       0                               0D   2254
     110    1996       0       0       0                        01010000D   2255
     110       0       0       1       0                               0D   2256
     126    1997       0       0       0                        01010500D   2257
     126       0       0       2       0                               0D   2258
     110    1999       0       0       0                        01010000D   2259
     110       0       0       1       0                               0D   2260
     126    2000       0       0       0                        01010500D   2261
     126       0       0       2       0                               0D   2262
     110    2002       0       0       0                        01010000D   2263
     110       0       0       1       0                               0D   2264
     102    2003       0       0       0                        01010500D   2265
     102       0       0       1       0                               0D   2266
     102    2004       0       0       0                        01010000D   2267
     102       0       0       1       0                               0D   2268
     142    2005       0       0       0                        00010500D   2269
     142       0       0       1       0                               0D   2270
     144    2006       0       0       3                        00010000D   2271
     144       0    -227       1       0                               0D   2272
     128    2007       0       0       0                        01010000D   2273
     128       0       0       3       0                               0D   2274
     126    2010       0       0       0                        01010500D   2275
     126       0       0       2       0                               0D   2276
     110    2012       0       0       0                        01010000D   2277
     110       0       0       1       0                               0D   2278
     126    2013       0       0       0                        01010500D   2279
     126       0       0       2       0                               0D   2280
     110    2015       0       0       0                        01010000D   2281
     110       0       0       1       0                               0D   2282
     126    2016       0       0       0                        01010500D   2283
     126       0       0       2       0                               0D   2284
     110    2018       0       0       0                        01010000D   2285
     110       0       0       1       0                               0D   2286
     126    2019       0       0       0                        01010500D   2287
     126       0       0       2       0                               0D   2288
     110    2021       0       0       0                        01010000D   2289
     110       0       0       1       0                               0D   2290
     102    2022       0       0       0                        01010500D   2291
     102       0       0       1       0                               0D   2292
     102    2023       0       0       0                        01010000D   2293
     102       0       0       1       0                               0D   2294
     142    2024       0       0       0                        00010500D   2295
     142       0       0       1       0                               0D   2296
     144    2025       0       0       3                        00010000D   2297
     144       0    -227       1       0                               0D   2298
     128    2026       0       0       0                        01010000D   2299
     128       0       0       3       0                               0D   2300
     126    2029       0       0       0                        01010500D   2301
     126       0       0       2       0                               0D   2302
     110    2031       0       0       0                        01010000D   2303
     110       0       0       1       0                               0D   2304
     126    2032       0       0       0                        01010500D   2305
     126       0       0       2       0                               0D   2306
     110    2034       0       0       0                        01010000D   2307
     110       0       0       1       0                               0D   2308
     126    2035       0       0       0                        01010500D   2309
     126       0       0       2       0                               0D   2310
     110    2037       0       0       0                        01010000D   2311
     110       0       0       1       0                               0D   2312
     126    2038       0       0       0                        01010500D   2313
     126       0       0       2       0                               0D   2314
     110    2040       0       0       0                        01010000D   2315
     110       0       0       1       0                               0D   2316
     102    2041       0       0       0                        01010500D   2317
     102       0       0       1       0                               0D   2318
     102    2042       0       0       0                        01010000D   2319
     102       0       0       1       0                               0D   2320
     142    2043       0       0       0                        00010500D   2321
     142       0       0       1       0                               0D   2322
     144    2044       0       0       3                        00010000D   2323
     144       0    -227       1       0                               0D   2324
     128    2045       0       0       0                        01010000D   2325
     128       0       0       3       0                               0D   2326
     126    2048       0       0       0                        01010500D   2327
     126       0       0       2       0                               0D   2328
     110    2050       0       0       0                        01010000D   2329
     110       0       0       1       0                               0D   2330
     126    2051       0       0       0                        01010500D   2331
     126       0       0       2       0                               0D   2332
     110    2053       0       0       0                        01010000D   2333
     110       0       0       1       0                               0D   2334
     126    2054       0       0       0                        01010500D   2335
     126       0       0       2       0                               0D   2336
     110    2056       0       0       0                        01010000D   2337
     110       0       0       1       0                               0D   2338
     126    2057       0       0       0                        01010500D   2339
     126       0       0       2       0                               0D   2340
     110    2059       0       0       0                        01010000D   2341
     110       0       0       1       0                               0D   2342
     102    2060       0       0       0                        01010500D   2343
     102       0       0       1       0                               0D   2344
     102    2061       0       0       0                        01010000D   2345
     102       0       0       1       0                               0D   2346
     142    2062       0       0       0                        00010500D   2347
     142       0       0       1       0                               0D   2348
     144    2063       0       0       3                        00010000D   2349
     144       0    -227       1       0                               0D   2350
     128    2064       0       0       0                        01010000D   2351
     128       0       0       3       0                               0D   2352
     126    2067       0       0       0                        01010500D   2353
     126       0       0       2       0                               0D   2354
     110    2069       0       0       0                        01010000D   2355
     110       0       0       1       0                               0D   2356
     126    2070       0       0       0                        01010500D   2357
     126       0       0       2       0                               0D   2358
     110    2072       0       0       0                        01010000D   2359
     110       0       0       1       0                               0D   2360
     126    2073       0       0       0                        01010500D   2361
     126       0       0       2       0                               0D   2362
     110    2075       0       0       0                        01010000D   2363
     110       0       0       1       0                               0D   2364
     126    2076       0       0       0                        01010500D   2365
     126       0       0       2       0                               0D   2366
     110    2078       0       0       0                        01010000D   2367
     110       0       0       1       0                               0D   2368
     102    2079       0       0       0                        01010500D   2369
     102       0       0       1       0                               0D   2370
     102    2080       0       0       0                        01010000D   2371
     102       0       0       1       0                               0D   2372
     142    2081       0       0       0                        00010500D   2373
     142       0       0       1       0                               0D   2374
     144    2082       0       0       3                        00010000D   2375
     144       0    -227       1       0                               0D   2376
     128    2083       0       0       0                        01010000D   2377
     128       0       0       3       0                               0D   2378
     126    2086       0       0       0                        01010500D   2379
     126       0       0       2       0                               0D   2380
     110    2088       0       0       0                        01010000D   2381
     110       0       0       1       0                               0D   2382
     126    2089       0       0       0                        01010500D   2383
     126       0       0       2       0                               0D   2384
     110    2091       0       0       0                        01010000D   2385
     110       0       0       1       0                               0D   2386
     126    2092       0       0       0                        01010500D   2387
     126       0       0       2       0                               0D   2388
     110    2094       0       0       0                        01010000D   2389
     110       0       0       1       0                               0D   2390
     126    2095       0       0       0                        01010500D   2391
     126       0       0       2       0                               0D   2392
     110    2097       0       0       0                        01010000D   2393
     110       0       0       1       0                               0D   2394
     102    2098       0       0       0                        01010500D   2395
     102       0       0       1       0                               0D   2396
     102    2099       0       0       0                        01010000D   2397
     102       0       0       1       0                               0D   2398
     142    2100       0       0       0                        00010500D   2399
     142       0       0       1       0                               0D   2400
     144    2101       0       0       3                        00010000D   2401
     144       0    -227       1       0                               0D   2402
     128    2102       0       0       0                        01010000D   2403
     128       0       0       3       0                               0D   2404
     126    2105       0       0       0                        01010500D   2405
     126       0       0       2       0                               0D   2406
     110    2107       0       0       0                        01010000D   2407
     110       0       0       1       0                               0D   2408
     126    2108       0       0       0                        01010500D   2409
     126       0       0       2       0                               0D   2410
     110    2110       0       0       0                        01010000D   2411
     110       0       0       1       0                               0D   2412
     126    2111       0       0       0                        01010500D   2413
     126       0       0       2       0                               0D   2414
     110    2113       0       0       0                        01010000D   2415
     110       0       0       1       0                               0D   2416
     126    2114       0       0       0                        01010500D   2417
     126       0       0       2       0                               0D   2418
     110    2116       0       0       0                        01010000D   2419
     110       0       0       1       0                               0D   2420
     102    2117       0       0       0                        01010500D   2421
     102       0       0       1       0                               0D   2422
     102    2118       0       0       0                        01010000D   2423
     102       0       0       1       0                               0D   2424
     142    2119       0       0       0                        00010500D   2425
     142       0       0       1       0                               0D   2426
     144    2120       0       0       3                        00010000D   2427
     144       0    -227       1       0                               0D   2428
     128    2121       0       0       0                        01010000D   2429
     128       0       0       3       0                               0D   2430
     126    2124       0       0       0                        01010500D   2431
     126       0       0       2       0                               0D   2432
     110    2126       0       0       0                        01010000D   2433
     110       0       0       1       0                               0D   2434
     126    2127       0       0       0                        01010500D   2435
     126       0       0       2       0                               0D   2436
     110    2129       0       0       0                        01010000D   2437
     110       0       0       1       0                               0D   2438
     126    2130       0       0       0                        01010500D   2439
     126       0       0       2       0                               0D   2440
     110    2132       0       0       0                        01010000D   2441
     110       0       0       1       0                               0D   2442
     126    2133       0       0       0                        01010500D   2443
     126       0       0       2       0                               0D   2444
     110    2135       0       0       0                        01010000D   2445
     110       0       0       1       0                               0D   2446
     102    2136       0       0       0                        01010500D   2447
     102       0       0       1       0                               0D   2448
     102    2137       0       0       0                        01010000D   2449
     102       0       0       1       0                               0D   2450
     142    2138       0       0       0                        00010500D   2451
     142       0       0       1       0                               0D   2452
     144    2139       0       0       3                        00010000D   2453
     144       0    -227       1       0                               0D   2454
     128    2140       0       0       0                        01010000D   2455
     128       0       0       3       0                               0D   2456
     126    2143       0       0       0                        01010500D   2457
     126       0       0       2       0                               0D   2458
     110    2145       0       0       0                        01010000D   2459
     110       0       0       1       0                               0D   2460
     126    2146       0       0       0                        01010500D   2461
     126       0       0       2       0                               0D   2462
     110    2148       0       0       0                        01010000D   2463
     110       0       0       1       0                               0D   2464
     126    2149       0       0       0                        01010500D   2465
     126       0       0       2       0                               0D   2466
     110    2151       0       0       0                        01010000D   2467
     110       0       0       1       0                               0D   2468
     126    2152       0       0       0                        01010500D   2469
     126       0       0       2       0                               0D   2470
     110    2154       0       0       0                        01010000D   2471
     110       0       0       1       0                               0D   2472
     102    2155       0       0       0                        01010500D   2473
     102       0       0       1       0                               0D   2474
     102    2156       0       0       0                        01010000D   2475
     102       0       0       1       0                               0D   2476
     142    2157       0       0       0                        00010500D   2477
     142       0       0       1       0                               0D   2478
     144    2158       0       0       3                        00010000D   2479
     144       0    -227       1       0                               0D   2480
     128    2159       0       0       0                        01010000D   2481
     128       0       0       3       0                               0D   2482
     126    2162       0       0       0                        01010500D   2483
     126       0       0       2       0                               0D   2484
     110    2164       0       0       0                        01010000D   2485
     110       0       0       1       0                               0D   2486
     126    2165       0       0       0                        01010500D   2487
     126       0       0       2       0                               0D   2488
     110    2167       0       0       0                        01010000D   2489
     110       0       0       1       0                               0D   2490
     126    2168       0       0       0                        01010500D   2491
     126       0       0       2       0                               0D   2492
     110    2170       0       0       0                        01010000D   2493
     110       0       0       1       0                               0D   2494
     126    2171       0       0       0                        01010500D   2495
     126       0       0       2       0                               0D   2496
     110    2173       0       0       0                        01010000D   2497
     110       0       0       1       0                               0D   2498
     102    2174       0       0       0                        01010500D   2499
     102       0       0       1       0                               0D   2500
     102    2175       0       0       0                        01010000D   2501
     102       0       0       1       0                               0D   2502
     142    2176       0       0       0                        00010500D   2503
     142       0       0       1       0                               0D   2504
     144    2177       0       0       3                        00010000D   2505
     144       0    -227       1       0                               0D   2506
     128    2178       0       0       0                        01010000D   2507
     128       0       0       3       0                               0D   2508
     126    2181       0       0       0                        01010500D   2509
     126       0       0       2       0                               0D   2510
     110    2183       0       0       0                        01010000D   2511
     110       0       0       1       0                               0D   2512
     126    2184       0       0       0                        01010500D   2513
     126       0       0       2       0                               0D   2514
     110    2186       0       0       0                        01010000D   2515
     110       0       0       1       0                               0D   2516
     126    2187       0       0       0                        01010500D   2517
     126       0       0       2       0                               0D   2518
     110    2189       0       0       0                        01010000D   2519
     110       0       0       1       0                               0D   2520
     126    2190       0       0       0                        01010500D   2521
     126       0       0       2       0                               0D   2522
     110    2192       0       0       0                        01010000D   2523
     110       0       0       1       0                               0D   2524
     102    2193       0       0       0                        01010500D   2525
     102       0       0       1       0                               0D   2526
     102    2194       0       0       0                        01010000D   2527
     102       0       0       1       0                               0D   2528
     142    2195       0       0       0                        00010500D   2529
     142       0       0       1       0                               0D   2530
     144    2196       0       0       3                        00010000D   2531
     144       0    -227       1       0                               0D   2532
     128    2197       0       0       0                        01010000D   2533
     128       0       0       3       0                               0D   2534
     126    2200       0       0       0                        01010500D   2535
     126       0       0       2       0                               0D   2536
     110    2202       0       0       0                        01010000D   2537
     110       0       0       1       0                               0D   2538
     126    2203       0       0       0                        01010500D   2539
     126       0       0       2       0                               0D   2540
     110    2205       0       0       0                        01010000D   2541
     110       0       0       1       0                               0D   2542
     126    2206       0       0       0                        01010500D   2543
     126       0       0       2       0                               0D   2544
     110    2208       0       0       0                        01010000D   2545
     110       0       0       1       0                               0D   2546
     126    2209       0       0       0                        01010500D   2547
     126       0       0       2       0                               0D   2548
     110    2211       0       0       0                        01010000D   2549
     110       0       0       1       0                               0D   2550
     102    2212       0       0       0                        01010500D   2551
     102       0       0       1       0                               0D   2552
     102    2213       0       0       0                        01010000D   2553
     102       0       0       1       0                               0D   2554
     142    2214       0       0       0                        00010500D   2555
     142       0       0       1       0                               0D   2556
     144    2215       0       0       3                        00010000D   2557
     144       0    -227       1       0                               0D   2558
     128    2216       0       0       0                        01010000D   2559
     128       0       0       3       0                               0D   2560
     126    2219       0       0       0                        01010500D   2561
     126       0       0       2       0                               0D   2562
     110    2221       0       0       0                        01010000D   2563
     110       0       0       1       0                               0D   2564
     126    2222       0       0       0                        01010500D   2565
     126       0       0       2       0                               0D   2566
     110    2224       0       0       0                        01010000D   2567
     110       0       0       1       0                               0D   2568
     126    2225       0       0       0                        01010500D   2569
     126       0       0       2       0                               0D   2570
     110    2227       0       0       0                        01010000D   2571
     110       0       0       1       0                               0D   2572
     126    2228       0       0       0                        01010500D   2573
     126       0       0       2       0                               0D   2574
     110    2230       0       0       0                        01010000D   2575
     110       0       0       1       0                               0D   2576
     102    2231       0       0       0                        01010500D   2577
     102       0       0       1       0                               0D   2578
     102    2232       0       0       0                        01010000D   2579
     102       0       0       1       0                               0D   2580
     142    2233       0       0       0                        00010500D   2581
     142       0       0       1       0                               0D   2582
     144    2234       0       0       3                        00010000D   2583
     144       0    -227       1       0                               0D   2584
     128    2235       0       0       0                        01010000D   2585
     128       0       0       3       0                               0D   2586
     126    2238       0       0       0                        01010500D   2587
     126       0       0       2       0                               0D   2588
     110    2240       0       0       0                        01010000D   2589
     110       0       0       1       0                               0D   2590
     126    2241       0       0       0                        01010500D   2591
     126       0       0       2       0                               0D   2592
     110    2243       0       0       0                        01010000D   2593
     110       0       0       1       0                               0D   2594
     126    2244       0       0       0                        01010500D   2595
     126       0       0       2       0                               0D   2596
     110    2246       0       0       0                        01010000D   2597
     110       0       0       1       0                               0D   2598
     126    2247       0       0       0                        01010500D   2599
     126       0       0       2       0                               0D   2600
     110    2249       0       0       0                        01010000D   2601
     110       0       0       1       0                               0D   2602
     102    2250       0       0       0                        01010500D   2603
     102       0       0       1       0                               0D   2604
     102    2251       0       0       0                        01010000D   2605
     102       0       0       1       0                               0D   2606
     142    2252       0       0       0                        00010500D   2607
     142       0       0       1       0                               0D   2608
     144    2253       0       0       3                        00010000D   2609
     144       0    -227       1       0                               0D   2610
     128    2254       0       0       0                        01010000D   2611
     128       0       0       3       0                               0D   2612
     126    2257       0       0       0                        01010500D   2613
     126       0       0       2       0                               0D   2614
     110    2259       0       0       0                        01010000D   2615
     110       0       0       1       0                               0D   2616
     126    2260       0       0       0                        01010500D   2617
     126       0       0       2       0                               0D   2618
     110    2262       0       0       0                        01010000D   2619
     110       0       0       1       0                               0D   2620
     126    2263       0       0       0                        01010500D   2621
     126       0       0       2       0                               0D   2622
     110    2265       0       0       0                        01010000D   2623
     110       0       0       1       0                               0D   2624
     126    2266       0       0       0                        01010500D   2625
     126       0       0       2       0                               0D   2626
     110    2268       0       0       0                        01010000D   2627
     110       0       0       1       0                               0D   2628
     102    2269       0       0       0                        01010500D   2629
     102       0       0       1       0                               0D   2630
     102    2270       0       0       0                        01010000D   2631
     102       0       0       1       0                               0D   2632
     142    2271       0       0       0                        00010500D   2633
     142       0       0       1       0                               0D   2634
     144    2272       0       0       3                        00010000D   2635
     144       0    -227       1       0                               0D   2636
     128    2273       0       0       0                        01010000D   2637
     128       0       0       3       0                               0D   2638
     126    2276       0       0       0                        01010500D   2639
     126       0       0       2       0                               0D   2640
     110    2278       0       0       0                        01010000D   2641
     110       0       0       1       0                               0D   2642
     126    2279       0       0       0                        01010500D   2643
     126       0       0      11       0                               0D   2644
     124    2290       0       0       0                        00000000D   2645
     124       0       0       3       0                               0D   2646
     100    2293       0       0       0            2645        01010000D   2647
     100       0       0       1       0                               0D   2648
     126    2294       0       0       0                        01010500D   2649
     126       0       0       2       0                               0D   2650
     110    2296       0       0       0                        01010000D   2651
     110       0       0       1       0                               0D   2652
     126    2297       0       0       0                        01010500D   2653
     126       0       0       2       0                               0D   2654
     110    2299       0       0       0                        01010000D   2655
     110       0       0       1       0                               0D   2656
     102    2300       0       0       0                        01010500D   2657
     102       0       0       1       0                               0D   2658
     102    2301       0       0       0                        01010000D   2659
     102       0       0       1       0                               0D   2660
     142    2302       0       0       0                        00010500D   2661
     142       0       0       1       0                               0D   2662
     144    2303       0       0       3                        00010000D   2663
     144       0    -227       1       0                               0D   2664
     128    2304       0       0       0                        01010000D   2665
     128       0       0       3       0                               0D   2666
     126    2307       0       0       0                        01010500D   2667
     126       0       0      12       0                               0D   2668
     124    2319       0       0       0                        00000000D   2669
     124       0       0       3       0                               0D   2670
     100    2322       0       0       0            2669        01010000D   2671
     100       0       0       1       0                               0D   2672
     126    2323       0       0       0                        01010500D   2673
     126       0       0       2       0                               0D   2674
     110    2325       0       0       0                        01010000D   2675
     110       0       0       1       0                               0D   2676
     126    2326       0       0       0                        01010500D   2677
     126       0       0       2       0                               0D   2678
     110    2328       0       0       0                        01010000D   2679
     110       0       0       1       0                               0D   2680
     126    2329       0       0       0                        01010500D   2681
     126       0       0      11       0                               0D   2682
     124    2340       0       0       0                        00000000D   2683
     124       0       0       3       0                               0D   2684
     100    2343       0       0       0            2683        01010000D   2685
     100       0       0       1       0                               0D   2686
     126    2344       0       0       0                        01010500D   2687
     126       0       0       2       0                               0D   2688
     110    2346       0       0       0                        01010000D   2689
     110       0       0       1       0                               0D   2690
     126    2347       0       0       0                        01010500D   2691
     126       0       0      11       0                               0D   2692
     124    2358       0       0       0                        00000000D   2693
     124       0       0       3       0                               0D   2694
     100    2361       0       0       0            2693        01010000D   2695
     100       0       0       1       0                               0D   2696
     126    2362       0       0       0                        01010500D   2697
     126       0       0       2       0                               0D   2698
     110    2364       0       0       0                        01010000D   2699
     110       0       0       1       0                               0D   2700
     126    2365       0       0       0                        01010500D   2701
     126       0       0       2       0                               0D   2702
     110    2367       0       0       0                        01010000D   2703
     110       0       0       1       0                               0D   2704
     126    2368       0       0       0                        01010500D   2705
     126       0       0      11       0                               0D   2706
     124    2379       0       0       0                        00000000D   2707
     124       0       0       3       0                               0D   2708
     100    2382       0       0       0            2707        01010000D   2709
     100       0       0       1       0                               0D   2710
     126    2383       0       0       0                        01010500D   2711
     126       0       0       2       0                               0D   2712
     110    2385       0       0       0                        01010000D   2713
     110       0       0       1       0                               0D   2714
     126    2386       0       0       0                        01010500D   2715
     126       0       0      11       0                               0D   2716
     124    2397       0       0       0                        00000000D   2717
     124       0       0       3       0                               0D   2718
     100    2400       0       0       0            2717        01010000D   2719
     100       0       0       1       0                               0D   2720
     126    2401       0       0       0                        01010500D   2721
     126       0       0       2       0                               0D   2722
     110    2403       0       0       0                        01010000D   2723
     110       0       0       1       0                               0D   2724
     126    2404       0       0       0                        01010500D   2725
     126       0       0       2       0                               0D   2726
     110    2406       0       0       0                        01010000D   2727
     110       0       0       1       0                               0D   2728
     126    2407       0       0       0                        01010500D   2729
     126       0       0      11       0                               0D   2730
     124    2418       0       0       0                        00000000D   2731
     124       0       0       4       0                               0D   2732
     100    2422       0       0       0            2731        01010000D   2733
     100       0       0       1       0                               0D   2734
     126    2423       0       0       0                        01010500D   2735
     126       0       0       2       0                               0D   2736
     110    2425       0       0       0                        01010000D   2737
     110       0       0       1       0                               0D   2738
     126    2426       0       0       0                        01010500D   2739
     126       0       0      11       0                               0D   2740
     124    2437       0       0       0                        00000000D   2741
     124       0       0       2       0                               0D   2742
     100    2439       0       0       0            2741        01010000D   2743
     100       0       0       1       0                               0D   2744
     126    2440       0       0       0                        01010500D   2745
     126       0       0       2       0                               0D   2746
     110    2442       0       0       0                        01010000D   2747
     110       0       0       1       0                               0D   2748
     126    2443       0       0       0                        01010500D   2749
     126       0       0       2       0                               0D   2750
     110    2445       0       0       0                        01010000D   2751
     110       0       0       1       0                               0D   2752
     126    2446       0       0       0                        01010500D   2753
     126       0       0      12       0                               0D   2754
     124    2458       0       0       0                        00000000D   2755
     124       0       0       2       0                               0D   2756
     100    2460       0       0       0            2755        01010000D   2757
     100       0       0       1       0                               0D   2758
     126    2461       0       0       0                        01010500D   2759
     126       0       0       2       0                               0D   2760
     110    2463       0       0       0                        01010000D   2761
     110       0       0       1       0                               0D   2762
     126    2464       0       0       0                        01010500D   2763
     126       0       0       2       0                               0D   2764
     110    2466       0       0       0                        01010000D   2765
     110       0       0       1       0                               0D   2766
     126    2467       0       0       0                        01010500D   2767
     126       0       0       2       0                               0D   2768
     110    2469       0       0       0                        01010000D   2769
     110       0       0       1       0                               0D   2770
     102    2470       0       0       0                        01010500D   2771
     102       0       0       2       0                               0D   2772
     102    2472       0       0       0                        01010000D   2773
     102       0       0       2       0                               0D   2774
     142    2474       0       0       0                        00010500D   2775
     142       0       0       1       0                               0D   2776
     126    2475       0       0       0                        01010500D   2777
     126       0       0       2       0                               0D   2778
     110    2477       0       0       0                        01010000D   2779
     110       0       0       1       0                               0D   2780
     126    2478       0       0       0                        01010500D   2781
     126       0       0       2       0                               0D   2782
     110    2480       0       0       0                        01010000D   2783
     110       0       0       1       0                               0D   2784
     126    2481       0       0       0                        01010500D   2785
     126       0       0       2       0                               0D   2786
     110    2483       0       0       0                        01010000D   2787
     110       0       0       1       0                               0D   2788
     126    2484       0       0       0                        01010500D   2789
     126       0       0       2       0                               0D   2790
     110    2486       0       0       0                        01010000D   2791
     110       0       0       1       0                               0D   2792
     102    2487       0       0       0                        01010500D   2793
     102       0       0       1       0                               0D   2794
     102    2488       0       0       0                        01010000D   2795
     102       0       0       1       0                               0D   2796
     142    2489       0       0       0                        00010500D   2797
     142       0       0       1       0                               0D   2798
     144    2490       0       0       3                        00010000D   2799
     144       0    -227       1       0                               0D   2800
     128    2491       0       0       0                        01010000D   2801
     128       0       0       3       0                               0D   2802
     126    2494       0       0       0                        01010500D   2803
     126       0       0       2       0                               0D   2804
     110    2496       0       0       0                        01010000D   2805
     110       0       0       1       0                               0D   2806
     126    2497       0       0       0                        01010500D   2807
     126       0       0       2       0                               0D   2808
     110    2499       0       0       0                        01010000D   2809
     110       0       0       1       0                               0D   2810
     126    2500       0       0       0                        01010500D   2811
     126       0       0       2       0                               0D   2812
     110    2502       0       0       0                        01010000D   2813
     110       0       0       1       0                               0D   2814
     126    2503       0       0       0                        01010500D   2815
     126       0       0       2       0                               0D   2816
     110    2505       0       0       0                        01010000D   2817
     110       0       0       1       0                               0D   2818
     126    2506       0       0       0                        01010500D   2819
     126       0       0       2       0                               0D   2820
     110    2508       0       0       0                        01010000D   2821
     110       0       0       1       0                               0D   2822
     126    2509       0       0       0                        01010500D   2823
     126       0       0      11       0                               0D   2824
     124    2520       0       0       0                        00000000D   2825
     124       0       0       2       0                               0D   2826
     100    2522       0       0       0            2825        01010000D   2827
     100       0       0       1       0                               0D   2828
     126    2523       0       0       0                        01010500D   2829
     126       0       0       2       0                               0D   2830
     110    2525       0       0       0                        01010000D   2831
     110       0       0       1       0                               0D   2832
     126    2526       0       0       0                        01010500D   2833
     126       0       0      11       0                               0D   2834
     124    2537       0       0       0                        00000000D   2835
     124       0       0       3       0                               0D   2836
     100    2540       0       0       0            2835        01010000D   2837
     100       0       0       1       0                               0D   2838
     126    2541       0       0       0                        01010500D   2839
     126       0       0       2       0                               0D   2840
     110    2543       0       0       0                        01010000D   2841
     110       0       0       1       0                               0D   2842
     126    2544       0       0       0                        01010500D   2843
     126       0       0       2       0                               0D   2844
     110    2546       0       0       0                        01010000D   2845
     110       0       0       1       0                               0D   2846
     102    2547       0       0       0                        01010500D   2847
     102       0       0       1       0                               0D   2848
     102    2548       0       0       0                        01010000D   2849
     102       0       0       1       0                               0D   2850
     142    2549       0       0       0                        00010500D   2851
     142       0       0       1       0                               0D   2852
     144    2550       0       0       3                        00010000D   2853
     144       0    -227       1       0                               0D   2854
     128    2551       0       0       0                        01010000D   2855
     128       0       0       3       0                               0D   2856
     126    2554       0       0       0                        01010500D   2857
     126       0       0       2       0                               0D   2858
     110    2556       0       0       0                        01010000D   2859
     110       0       0       1       0                               0D   2860
     126    2557       0       0       0                        01010500D   2861
     126       0       0       2       0                               0D   2862
     110    2559       0       0       0                        01010000D   2863
     110       0       0       1       0                               0D   2864
     126    2560       0       0       0                        01010500D   2865
     126       0       0       2       0                               0D   2866
     110    2562       0       0       0                        01010000D   2867
     110       0       0       1       0                               0D   2868
     126    2563       0       0       0                        01010500D   2869
     126       0       0       2       0                               0D   2870
     110    2565       0       0       0                        01010000D   2871
     110       0       0       1       0                               0D   2872
     126    2566       0       0       0                        01010500D   2873
     126       0       0      12       0                               0D   2874
     124    2578       0       0       0                        00000000D   2875
     124       0       0       5       0                               0D   2876
     100    2583       0       0       0            2875        01010000D   2877
     100       0       0       1       0                               0D   2878
     126    2584       0       0       0                        01010500D   2879
     126       0       0       2       0                               0D   2880
     110    2586       0       0       0                        01010000D   2881
     110       0       0       1       0                               0D   2882
     126    2587       0       0       0                        01010500D   2883
     126       0       0      11       0                               0D   2884
     124    2598       0       0       0                        00000000D   2885
     124       0       0       4       0                               0D   2886
     100    2602       0       0       0            2885        01010000D   2887
     100       0       0       1       0                               0D   2888
     126    2603       0       0       0                        01010500D   2889
     126       0       0       2       0                               0D   2890
     110    2605       0       0       0                        01010000D   2891
     110       0       0       1       0                               0D   2892
     126    2606       0       0       0                        01010500D   2893
     126       0       0       2       0                               0D   2894
     110    2608       0       0       0                        01010000D   2895
     110       0       0       1       0                               0D   2896
     126    2609       0       0       0                        01010500D   2897
     126       0       0       2       0                               0D   2898
     110    2611       0       0       0                        01010000D   2899
     110       0       0       1       0                               0D   2900
     126    2612       0       0       0                        01010500D   2901
     126       0       0       2       0                               0D   2902
     110    2614       0       0       0                        01010000D   2903
     110       0       0       1       0                               0D   2904
     126    2615       0       0       0                        01010500D   2905
     126       0       0       2       0                               0D   2906
     110    2617       0       0       0                        01010000D   2907
     110       0       0       1       0                               0D   2908
     126    2618       0       0       0                        01010500D   2909
     126       0       0      11       0                               0D   2910
     124    2629       0       0       0                        00000000D   2911
     124       0       0       4       0                               0D   2912
     100    2633       0       0       0            2911        01010000D   2913
     100       0       0       1       0                               0D   2914
     126    2634       0       0       0                        01010500D   2915
     126       0       0       2       0                               0D   2916
     110    2636       0       0       0                        01010000D   2917
     110       0       0       1       0                               0D   2918
     126    2637       0       0       0                        01010500D   2919
     126       0       0      12       0                               0D   2920
     124    2649       0       0       0                        00000000D   2921
     124       0       0       5       0                               0D   2922
     100    2654       0       0       0            2921        01010000D   2923
     100       0       0       1       0                               0D   2924
     126    2655       0       0       0                        01010500D   2925
     126       0       0       2       0                               0D   2926
     110    2657       0       0       0                        01010000D   2927
     110       0       0       1       0                               0D   2928
     102    2658       0       0       0                        01010500D   2929
     102       0       0       2       0                               0D   2930
     102    2660       0       0       0                        01010000D   2931
     102       0       0       2       0                               0D   2932
     142    2662       0       0       0                        00010500D   2933
     142       0       0       1       0                               0D   2934
     144    2663       0       0       3                        00010000D   2935
     144       0    -227       1       0                               0D   2936
     128    2664       0       0       0                        01010000D   2937
     128       0       0       3       0                               0D   2938
     126    2667       0       0       0                        01010500D   2939
     126       0       0      11       0                               0D   2940
     124    2678       0       0       0                        00000000D   2941
     124       0       0       4       0                               0D   2942
     100    2682       0       0       0            2941        01010000D   2943
     100       0       0       1       0                               0D   2944
     126    2683       0       0       0                        01010500D   2945
     126       0       0       2       0                               0D   2946
     110    2685       0       0       0                        01010000D   2947
     110       0       0       1       0                               0D   2948
     126    2686       0       0       0                        01010500D   2949
     126       0       0      11       0                               0D   2950
     124    2697       0       0       0                        00000000D   2951
     124       0       0       2       0                               0D   2952
     100    2699       0       0       0            2951        01010000D   2953
     100       0       0       1       0                               0D   2954
     126    2700       0       0       0                        01010500D   2955
     126       0       0       2       0                               0D   2956
     110    2702       0       0       0                        01010000D   2957
     110       0       0       1       0                               0D   2958
     126    2703       0       0       0                        01010500D   2959
     126       0       0      11       0                               0D   2960
     124    2714       0       0       0                        00000000D   2961
     124       0       0       3       0                               0D   2962
     100    2717       0       0       0            2961        01010000D   2963
     100       0       0       1       0                               0D   2964
     126    2718       0       0       0                        01010500D   2965
     126       0       0       2       0                               0D   2966
     110    2720       0       0       0                        01010000D   2967
     110       0       0       1       0                               0D   2968
     126    2721       0       0       0                        01010500D   2969
     126       0       0      11       0                               0D   2970
     124    2732       0       0       0                        00000000D   2971
     124       0       0       3       0                               0D   2972
     100    2735       0       0       0            2971        01010000D   2973
     100       0       0       1       0                               0D   2974
     126    2736       0       0       0                        01010500D   2975
     126       0       0       2       0                               0D   2976
     110    2738       0       0       0                        01010000D   2977
     110       0       0       1       0                               0D   2978
     102    2739       0       0       0                        01010500D   2979
     102       0       0       1       0                               0D   2980
     102    2740       0       0       0                        01010000D   2981
     102       0       0       1       0                               0D   2982
     142    2741       0       0       0                        00010500D   2983
     142       0       0       1       0                               0D   2984
     126    2742       0       0       0                        01010500D   2985
     126       0       0       2       0                               0D   2986
     110    2744       0       0       0                        01010000D   2987
     110       0       0       1       0                               0D   2988
     126    2745       0       0       0                        01010500D   2989
     126       0       0       2       0                               0D   2990
     110    2747       0       0       0                        01010000D   2991
     110       0       0       1       0                               0D   2992
     126    2748       0       0       0                        01010500D   2993
     126       0       0       2       0                               0D   2994
     110    2750       0       0       0                        01010000D   2995
     110       0       0       1       0                               0D   2996
     126    2751       0       0       0                        01010500D   2997
     126       0       0      12       0                               0D   2998
     124    2763       0       0       0                        00000000D   2999
     124       0       0       3       0                               0D   3000
     100    2766       0       0       0            2999        01010000D   3001
     100       0       0       1       0                               0D   3002
     126    2767       0       0       0                        01010500D   3003
     126       0       0       2       0                               0D   3004
     110    2769       0       0       0                        01010000D   3005
     110       0       0       1       0                               0D   3006
     126    2770       0       0       0                        01010500D   3007
     126       0       0       2       0                               0D   3008
     110    2772       0       0       0                        01010000D   3009
     110       0       0       1       0                               0D   3010
     126    2773       0       0       0                        01010500D   3011
     126       0       0       2       0                               0D   3012
     110    2775       0       0       0                        01010000D   3013
     110       0       0       1       0                               0D   3014
     126    2776       0       0       0                        01010500D   3015
     126       0       0       2       0                               0D   3016
     110    2778       0       0       0                        01010000D   3017
     110       0       0       1       0                               0D   3018
     126    2779       0       0       0                        01010500D   3019
     126       0       0       2       0                               0D   3020
     110    2781       0       0       0                        01010000D   3021
     110       0       0       1       0                               0D   3022
     126    2782       0       0       0                        01010500D   3023
     126       0       0      12       0                               0D   3024
     124    2794       0       0       0                        00000000D   3025
     124       0       0       4       0                               0D   3026
     100    2798       0       0       0            3025        01010000D   3027
     100       0       0       1       0                               0D   3028
     126    2799       0       0       0                        01010500D   3029
     126       0       0       2       0                               0D   3030
     110    2801       0       0       0                        01010000D   3031
     110       0       0       1       0                               0D   3032
     126    2802       0       0       0                        01010500D   3033
     126       0       0       2       0                               0D   3034
     110    2804       0       0       0                        01010000D   3035
     110       0       0       1       0                               0D   3036
     126    2805       0       0       0                        01010500D   3037
     126       0       0       2       0                               0D   3038
     110    2807       0       0       0                        01010000D   3039
     110       0       0       1       0                               0D   3040
     126    2808       0       0       0                        01010500D   3041
     126       0       0       2       0                               0D   3042
     110    2810       0       0       0                        01010000D   3043
     110       0       0       1       0                               0D   3044
     126    2811       0       0       0                        01010500D   3045
     126       0       0       2       0                               0D   3046
     110    2813       0       0       0                        01010000D   3047
     110       0       0       1       0                               0D   3048
     126    2814       0       0       0                        01010500D   3049
     126       0       0      12       0                               0D   3050
     124    2826       0       0       0                        00000000D   3051
     124       0       0       4       0                               0D   3052
     100    2830       0       0       0            3051        01010000D   3053
     100       0       0       1       0                               0D   3054
     126    2831       0       0       0                        01010500D   3055
     126       0       0       2       0                               0D   3056
     110    2833       0       0       0                        01010000D   3057
     110       0       0       1       0                               0D   3058
     126    2834       0       0       0                        01010500D   3059
     126       0       0       2       0                               0D   3060
     110    2836       0       0       0                        01010000D   3061
     110       0       0       1       0                               0D   3062
     126    2837       0       0       0                        01010500D   3063
     126       0       0       2       0                               0D   3064
     110    2839       0       0       0                        01010000D   3065
     110       0       0       1       0                               0D   3066
     126    2840       0       0       0                        01010500D   3067
     126       0       0       2       0                               0D   3068
     110    2842       0       0       0                        01010000D   3069
     110       0       0       1       0                               0D   3070
     126    2843       0       0       0                        01010500D   3071
     126       0       0       2       0                               0D   3072
     110    2845       0       0       0                        01010000D   3073
     110       0       0       1       0                               0D   3074
     126    2846       0       0       0                        01010500D   3075
     126       0       0      12       0                               0D   3076
     124    2858       0       0       0                        00000000D   3077
     124       0       0       4       0                               0D   3078
     100    2862       0       0       0            3077        01010000D   3079
     100       0       0       1       0                               0D   3080
     126    2863       0       0       0                        01010500D   3081
     126       0       0       2       0                               0D   3082
     110    2865       0       0       0                        01010000D   3083
     110       0       0       1       0                               0D   3084
     126    2866       0       0       0                        01010500D   3085
     126       0       0       2       0                               0D   3086
     110    2868       0       0       0                        01010000D   3087
     110       0       0       1       0                               0D   3088
     102    2869       0       0       0                        01010500D   3089
     102       0       0       3       0                               0D   3090
     102    2872       0       0       0                        01010000D   3091
     102       0       0       3       0                               0D   3092
     142    2875       0       0       0                        00010500D   3093
     142       0       0       1       0                               0D   3094
     144    2876       0       0       3                        00010000D   3095
     144       0    -227       1       0                               0D   3096
     128    2877       0       0       0                        01010000D   3097
     128       0       0       3       0                               0D   3098
     126    2880       0       0       0                        01010500D   3099
     126       0       0       2       0                               0D   3100
     110    2882       0       0       0                        01010000D   3101
     110       0       0       1       0                               0D   3102
     126    2883       0       0       0                        01010500D   3103
     126       0       0       2       0                               0D   3104
     110    2885       0       0       0                        01010000D   3105
     110       0       0       1       0                               0D   3106
     126    2886       0       0       0                        01010500D   3107
     126       0       0       2       0                               0D   3108
     110    2888       0       0       0                        01010000D   3109
     110       0       0       1       0                               0D   3110
     126    2889       0       0       0                        01010500D   3111
     126       0       0       2       0                               0D   3112
     110    2891       0       0       0                        01010000D   3113
     110       0       0       1       0                               0D   3114
     102    2892       0       0       0                        01010500D   3115
     102       0       0       1       0                               0D   3116
     102    2893       0       0       0                        01010000D   3117
     102       0       0       1       0                               0D   3118
     142    2894       0       0       0                        00010500D   3119
     142       0       0       1       0                               0D   3120
     144    2895       0       0       3                        00010000D   3121
     144       0    -227       1       0                               0D   3122
     128    2896       0       0       0                        01010000D   3123
     128       0       0       3       0                               0D   3124
     126    2899       0       0       0                        01010500D   3125
     126       0       0       2       0                               0D   3126
     110    2901       0       0       0                        01010000D   3127
     110       0       0       1       0                               0D   3128
     126    2902       0       0       0                        01010500D   3129
     126       0       0       2       0                               0D   3130
     110    2904       0       0       0                        01010000D   3131
     110       0       0       1       0                               0D   3132
     126    2905       0       0       0                        01010500D   3133
     126       0       0       2       0                               0D   3134
     110    2907       0       0       0                        01010000D   3135
     110       0       0       1       0                               0D   3136
     126    2908       0       0       0                        01010500D   3137
     126       0       0       2       0                               0D   3138
     110    2910       0       0       0                        01010000D   3139
     110       0       0       1       0                               0D   3140
     102    2911       0       0       0                        01010500D   3141
     102       0       0       1       0                               0D   3142
     102    2912       0       0       0                        01010000D   3143
     102       0       0       1       0                               0D   3144
     142    2913       0       0       0                        00010500D   3145
     142       0       0       1       0                               0D   3146
     144    2914       0       0       3                        00010000D   3147
     144       0    -227       1       0                               0D   3148
     128    2915       0       0       0                        01010000D   3149
     128       0       0       3       0                               0D   3150
     126    2918       0       0       0                        01010500D   3151
     126       0       0       2       0                               0D   3152
     110    2920       0       0       0                        01010000D   3153
     110       0       0       1       0                               0D   3154
     126    2921       0       0       0                        01010500D   3155
     126       0       0       2       0                               0D   3156
     110    2923       0       0       0                        01010000D   3157
     110       0       0       1       0                               0D   3158
     126    2924       0       0       0                        01010500D   3159
     126       0       0       2       0                               0D   3160
     110    2926       0       0       0                        01010000D   3161
     110       0       0       1       0                               0D   3162
     126    2927       0       0       0                        01010500D   3163
     126       0       0       2       0                               0D   3164
     110    2929       0       0       0                        01010000D   3165
     110       0       0       1       0                               0D   3166
     126    2930       0       0       0                        01010500D   3167
     126       0       0       2       0                               0D   3168
     110    2932       0       0       0                        01010000D   3169
     110       0       0       1       0                               0D   3170
     126    2933       0       0       0                        01010500D   3171
     126       0       0       2       0                               0D   3172
     110    2935       0       0       0                        01010000D   3173
     110       0       0       1       0                               0D   3174
     126    2936       0       0       0                        01010500D   3175
     126       0       0       2       0                               0D   3176
     110    2938       0       0       0                        01010000D   3177
     110       0       0       1       0                               0D   3178
     126    2939       0       0       0                        01010500D   3179
     126       0       0       2       0                               0D   3180
     110    2941       0       0       0                        01010000D   3181
     110       0       0       1       0                               0D   3182
     126    2942       0       0       0                        01010500D   3183
     126       0       0       2       0                               0D   3184
     110    2944       0       0       0                        01010000D   3185
     110       0       0       1       0                               0D   3186
     126    2945       0       0       0                        01010500D   3187
     126       0       0       2       0                               0D   3188
     110    2947       0       0       0                        01010000D   3189
     110       0       0       1       0                               0D   3190
     126    2948       0       0       0                        01010500D   3191
     126       0       0       2       0                               0D   3192
     110    2950       0       0       0                        01010000D   3193
     110       0       0       1       0                               0D   3194
     126    2951       0       0       0                        01010500D   3195
     126       0       0       2       0                               0D   3196
     110    2953       0       0       0                        01010000D   3197
     110       0       0       1       0                               0D   3198
     126    2954       0       0       0                        01010500D   3199
     126       0       0       2       0                               0D   3200
     110    2956       0       0       0                        01010000D   3201
     110       0       0       1       0                               0D   3202
     126    2957       0       0       0                        01010500D   3203
     126       0       0       2       0                               0D   3204
     110    2959       0       0       0                        01010000D   3205
     110       0       0       1       0                               0D   3206
     126    2960       0       0       0                        01010500D   3207
     126       0       0       2       0                               0D   3208
     110    2962       0       0       0                        01010000D   3209
     110       0       0       1       0                               0D   3210
     126    2963       0       0       0                        01010500D   3211
     126       0       0       2       0                               0D   3212
     110    2965       0       0       0                        01010000D   3213
     110       0       0       1       0                               0D   3214
     126    2966       0       0       0                        01010500D   3215
     126       0       0       2       0                               0D   3216
     110    2968       0       0       0                        01010000D   3217
     110       0       0       1       0                               0D   3218
     126    2969       0       0       0                        01010500D   3219
     126       0       0       2       0                               0D   3220
     110    2971       0       0       0                        01010000D   3221
     110       0       0       1       0                               0D   3222
     126    2972       0       0       0                        01010500D   3223
     126       0       0       2       0                               0D   3224
     110    2974       0       0       0                        01010000D   3225
     110       0       0       1       0                               0D   3226
     126    2975       0       0       0                        01010500D   3227
     126       0       0       2       0                               0D   3228
     110    2977       0       0       0                        01010000D   3229
     110       0       0       1       0                               0D   3230
     126    2978       0       0       0                        01010500D   3231
     126       0       0       2       0                               0D   3232
     110    2980       0       0       0                        01010000D   3233
     110       0       0       1       0                               0D   3234
     126    2981       0       0       0                        01010500D   3235
     126       0       0       2       0                               0D   3236
     110    2983       0       0       0                        01010000D   3237
     110       0       0       1       0                               0D   3238
     126    2984       0       0       0                        01010500D   3239
     126       0       0       2       0                               0D   3240
     110    2986       0       0       0                        01010000D   3241
     110       0       0       1       0                               0D   3242
     126    2987       0       0       0                        01010500D   3243
     126       0       0       2       0                               0D   3244
     110    2989       0       0       0                        01010000D   3245
     110       0       0       1       0                               0D   3246
     126    2990       0       0       0                        01010500D   3247
     126       0       0       2       0                               0D   3248
     110    2992       0       0       0                        01010000D   3249
     110       0       0       1       0                               0D   3250
     126    2993       0       0       0                        01010500D   3251
     126       0       0       2       0                               0D   3252
     110    2995       0       0       0                        01010000D   3253
     110       0       0       1       0                               0D   3254
     126    2996       0       0       0                        01010500D   3255
     126       0       0       2       0                               0D   3256
     110    2998       0       0       0                        01010000D   3257
     110       0       0       1       0                               0D   3258
     126    2999       0       0       0                        01010500D   3259
     126       0       0       2       0                               0D   3260
     110    3001       0       0       0                        01010000D   3261
     110       0       0       1       0                               0D   3262
     126    3002       0       0       0                        01010500D   3263
     126       0       0       2       0                               0D   3264
     110    3004       0       0       0                        01010000D   3265
     110       0       0       1       0                               0D   3266
     126    3005       0       0       0                        01010500D   3267
     126       0       0       2       0                               0D   3268
     110    3007       0       0       0                        01010000D   3269
     110       0       0       1       0                               0D   3270
     126    3008       0       0       0                        01010500D   3271
     126       0       0       2       0                               0D   3272
     110    3010       0       0       0                        01010000D   3273
     110       0       0       1       0                               0D   3274
     126    3011       0       0       0                        01010500D   3275
     126       0       0       2       0                               0D   3276
     110    3013       0       0       0                        01010000D   3277
     110       0       0       1       0                               0D   3278
     126    3014       0       0       0                        01010500D   3279
     126       0       0       2       0                               0D   3280
     110    3016       0       0       0                        01010000D   3281
     110       0       0       1       0                               0D   3282
     126    3017       0       0       0                        01010500D   3283
     126       0       0       2       0                               0D   3284
     110    3019       0       0       0                        01010000D   3285
     110       0       0       1       0                               0D   3286
     126    3020       0       0       0                        01010500D   3287
     126       0       0       2       0                               0D   3288
     110    3022       0       0       0                        01010000D   3289
     110       0       0       1       0                               0D   3290
     126    3023       0       0       0                        01010500D   3291
     126       0       0       2       0                               0D   3292
     110    3025       0       0       0                        01010000D   3293
     110       0       0       1       0                               0D   3294
     126    3026       0       0       0                        01010500D   3295
     126       0       0       2       0                               0D   3296
     110    3028       0       0       0                        01010000D   3297
     110       0       0       1       0                               0D   3298
     126    3029       0       0       0                        01010500D   3299
     126       0       0       2       0                               0D   3300
     110    3031       0       0       0                        01010000D   3301
     110       0       0       1       0                               0D   3302
     126    3032       0       0       0                        01010500D   3303
     126       0       0       2       0                               0D   3304
     110    3034       0       0       0                        01010000D   3305
     110       0       0       1       0                               0D   3306
     126    3035       0       0       0                        01010500D   3307
     126       0       0       2       0                               0D   3308
     110    3037       0       0       0                        01010000D   3309
     110       0       0       1       0                               0D   3310
     126    3038       0       0       0                        01010500D   3311
     126       0       0       2       0                               0D   3312
     110    3040       0       0       0                        01010000D   3313
     110       0       0       1       0                               0D   3314
     126    3041       0       0       0                        01010500D   3315
     126       0       0       2       0                               0D   3316
     110    3043       0       0       0                        01010000D   3317
     110       0       0       1       0                               0D   3318
     126    3044       0       0       0                        01010500D   3319
     126       0       0       2       0                               0D   3320
     110    3046       0       0       0                        01010000D   3321
     110       0       0       1       0                               0D   3322
     126    3047       0       0       0                        01010500D   3323
     126       0       0       2       0                               0D   3324
     110    3049       0       0       0                        01010000D   3325
     110       0       0       1       0                               0D   3326
     126    3050       0       0       0                        01010500D   3327
     126       0       0       2       0                               0D   3328
     110    3052       0       0       0                        01010000D   3329
     110       0       0       1       0                               0D   3330
     126    3053       0       0       0                        01010500D   3331
     126       0       0       2       0                               0D   3332
     110    3055       0       0       0                        01010000D   3333
     110       0       0       1       0                               0D   3334
     126    3056       0       0       0                        01010500D   3335
     126       0       0       2       0                               0D   3336
     110    3058       0       0       0                        01010000D   3337
     110       0       0       1       0                               0D   3338
     126    3059       0       0       0                        01010500D   3339
     126       0       0       2       0                               0D   3340
     110    3061       0       0       0                        01010000D   3341
     110       0       0       1       0                               0D   3342
     126    3062       0       0       0                        01010500D   3343
     126       0       0       2       0                               0D   3344
     110    3064       0       0       0                        01010000D   3345
     110       0       0       1       0                               0D   3346
     126    3065       0       0       0                        01010500D   3347
     126       0       0       2       0                               0D   3348
     110    3067       0       0       0                        01010000D   3349
     110       0       0       1       0                               0D   3350
     126    3068       0       0       0                        01010500D   3351
     126       0       0       2       0                               0D   3352
     110    3070       0       0       0                        01010000D   3353
     110       0       0       1       0                               0D   3354
     126    3071       0       0       0                        01010500D   3355
     126       0       0       2       0                               0D   3356
     110    3073       0       0       0                        01010000D   3357
     110       0       0       1       0                               0D   3358
     126    3074       0       0       0                        01010500D   3359
     126       0       0       2       0                               0D   3360
     110    3076       0       0       0                        01010000D   3361
     110       0       0       1       0                               0D   3362
     126    3077       0       0       0                        01010500D   3363
     126       0       0       2       0                               0D   3364
     110    3079       0       0       0                        01010000D   3365
     110       0       0       1       0                               0D   3366
     126    3080       0       0       0                        01010500D   3367
     126       0       0       2       0                               0D   3368
     110    3082       0       0       0                        01010000D   3369
     110       0       0       1       0                               0D   3370
     126    3083       0       0       0                        01010500D   3371
     126       0       0       2       0                               0D   3372
     110    3085       0       0       0                        01010000D   3373
     110       0       0       1       0                               0D   3374
     126    3086       0       0       0                        01010500D   3375
     126       0       0       2       0                               0D   3376
     110    3088       0       0       0                        01010000D   3377
     110       0       0       1       0                               0D   3378
     126    3089       0       0       0                        01010500D   3379
     126       0       0       2       0                               0D   3380
     110    3091       0       0       0                        01010000D   3381
     110       0       0       1       0                               0D   3382
     126    3092       0       0       0                        01010500D   3383
     126       0       0       2       0                               0D   3384
     110    3094       0       0       0                        01010000D   3385
     110       0       0       1       0                               0D   3386
     126    3095       0       0       0                        01010500D   3387
     126       0       0       2       0                               0D   3388
     110    3097       0       0       0                        01010000D   3389
     110       0       0       1       0                               0D   3390
     102    3098       0       0       0                        01010500D   3391
     102       0       0       6       0                               0D   3392
     102    3104       0       0       0                        01010000D   3393
     102       0       0       6       0                               0D   3394
     142    3110       0       0       0                        00010500D   3395
     142       0       0       1       0                               0D   3396
     126    3111       0       0       0                        01010500D   3397
     126       0       0       2       0                               0D   3398
     110    3113       0       0       0                        01010000D   3399
     110       0       0       1       0                               0D   3400
     126    3114       0       0       0                        01010500D   3401
     126       0       0       2       0                               0D   3402
     110    3116       0       0       0                        01010000D   3403
     110       0       0       1       0                               0D   3404
     126    3117       0       0       0                        01010500D   3405
     126       0       0       2       0                               0D   3406
     110    3119       0       0       0                        01010000D   3407
     110       0       0       1       0                               0D   3408
     126    3120       0       0       0                        01010500D   3409
     126       0       0       2       0                               0D   3410
     110    3122       0       0       0                        01010000D   3411
     110       0       0       1       0                               0D   3412
     102    3123       0       0       0                        01010500D   3413
     102       0       0       1       0                               0D   3414
     102    3124       0       0       0                        01010000D   3415
     102       0       0       1       0                               0D   3416
     142    3125       0       0       0                        00010500D   3417
     142       0       0       1       0                               0D   3418
     126    3126       0       0       0                        01010500D   3419
     126       0       0       2       0                               0D   3420
     110    3128       0       0       0                        01010000D   3421
     110       0       0       1       0                               0D   3422
     126    3129       0       0       0                        01010500D   3423
     126       0       0       2       0                               0D   3424
     110    3131       0       0       0                        01010000D   3425
     110       0       0       1       0                               0D   3426
     126    3132       0       0       0                        01010500D   3427
     126       0       0       2       0                               0D   3428
     110    3134       0       0       0                        01010000D   3429
     110       0       0       1       0                               0D   3430
     126    3135       0       0       0                        01010500D   3431
     126       0       0       2       0                               0D   3432
     110    3137       0       0       0                        01010000D   3433
     110       0       0       1       0                               0D   3434
     102    3138       0       0       0                        01010500D   3435
     102       0       0       1       0                               0D   3436
     102    3139       0       0       0                        01010000D   3437
     102       0       0       1       0                               0D   3438
     142    3140       0       0       0                        00010500D   3439
     142       0       0       1       0                               0D   3440
     126    3141       0       0       0                        01010500D   3441
     126       0       0       2       0                               0D   3442
     110    3143       0       0       0                        01010000D   3443
     110       0       0       1       0                               0D   3444
     126    3144       0       0       0                        01010500D   3445
     126       0       0       2       0                               0D   3446
     110    3146       0       0       0                        01010000D   3447
     110       0       0       1       0                               0D   3448
     126    3147       0       0       0                        01010500D   3449
     126       0       0       2       0                               0D   3450
     110    3149       0       0       0                        01010000D   3451
     110       0       0       1       0                               0D   3452
     126    3150       0       0       0                        01010500D   3453
     126       0       0       2       0                               0D   3454
     110    3152       0       0       0                        01010000D   3455
     110       0       0       1       0                               0D   3456
     102    3153       0       0       0                        01010500D   3457
     102       0       0       1       0                               0D   3458
     102    3154       0       0       0                        01010000D   3459
     102       0       0       1       0                               0D   3460
     142    3155       0       0       0                        00010500D   3461
     142       0       0       1       0                               0D   3462
     126    3156       0       0       0                        01010500D   3463
     126       0       0       2       0                               0D   3464
     110    3158       0       0       0                        01010000D   3465
     110       0       0       1       0                               0D   3466
     126    3159       0       0       0                        01010500D   3467
     126       0       0       2       0                               0D   3468
     110    3161       0       0       0                        01010000D   3469
     110       0       0       1       0                               0D   3470
     126    3162       0       0       0                        01010500D   3471
     126       0       0       2       0                               0D   3472
     110    3164       0       0       0                        01010000D   3473
     110       0       0       1       0                               0D   3474
     126    3165       0       0       0                        01010500D   3475
     126       0       0       2       0                               0D   3476
     110    3167       0       0       0                        01010000D   3477
     110       0       0       1       0                               0D   3478
     102    3168       0       0       0                        01010500D   3479
     102       0       0       1       0                               0D   3480
     102    3169       0       0       0                        01010000D   3481
     102       0       0       1       0                               0D   3482
     142    3170       0       0       0                        00010500D   3483
     142       0       0       1       0                               0D   3484
     126    3171       0       0       0                        01010500D   3485
     126       0       0       2       0                               0D   3486
     110    3173       0       0       0                        01010000D   3487
     110       0       0       1       0                               0D   3488
     126    3174       0       0       0                        01010500D   3489
     126       0       0       2       0                               0D   3490
     110    3176       0       0       0                        01010000D   3491
     110       0       0       1       0                               0D   3492
     126    3177       0       0       0                        01010500D   3493
     126       0       0       2       0                               0D   3494
     110    3179       0       0       0                        01010000D   3495
     110       0       0       1       0                               0D   3496
     126    3180       0       0       0                        01010500D   3497
     126       0       0       2       0                               0D   3498
     110    3182       0       0       0                        01010000D   3499
     110       0       0       1       0                               0D   3500
     102    3183       0       0       0                        01010500D   3501
     102       0       0       1       0                               0D   3502
     102    3184       0       0       0                        01010000D   3503
     102       0       0       1       0                               0D   3504
     142    3185       0       0       0                        00010500D   3505
     142       0       0       1       0                               0D   3506
     126    3186       0       0       0                        01010500D   3507
     126       0       0       2       0                               0D   3508
     110    3188       0       0       0                        01010000D   3509
     110       0       0       1       0                               0D   3510
     126    3189       0       0       0                        01010500D   3511
     126       0       0       2       0                               0D   3512
     110    3191       0       0       0                        01010000D   3513
     110       0       0       1       0                               0D   3514
     126    3192       0       0       0                        01010500D   3515
     126       0       0       2       0                               0D   3516
     110    3194       0       0       0                        01010000D   3517
     110       0       0       1       0                               0D   3518
     126    3195       0       0       0                        01010500D   3519
     126       0       0       2       0                               0D   3520
     110    3197       0       0       0                        01010000D   3521
     110       0       0       1       0                               0D   3522
     102    3198       0       0       0                        01010500D   3523
     102       0       0       1       0                               0D   3524
     102    3199       0       0       0                        01010000D   3525
     102       0       0       1       0                               0D   3526
     142    3200       0       0       0                        00010500D   3527
     142       0       0       1       0                               0D   3528
     126    3201       0       0       0                        01010500D   3529
     126       0       0       2       0                               0D   3530
     110    3203       0       0       0                        01010000D   3531
     110       0       0       1       0                               0D   3532
     126    3204       0       0       0                        01010500D   3533
     126       0       0       2       0                               0D   3534
     110    3206       0       0       0                        01010000D   3535
     110       0       0       1       0                               0D   3536
     126    3207       0       0       0                        01010500D   3537
     126       0       0       2       0                               0D   3538
     110    3209       0       0       0                        01010000D   3539
     110       0       0       1       0                               0D   3540
     126    3210       0       0       0                        01010500D   3541
     126       0       0       2       0                               0D   3542
     110    3212       0       0       0                        01010000D   3543
     110       0       0       1       0                               0D   3544
     102    3213       0       0       0                        01010500D   3545
     102       0       0       1       0                               0D   3546
     102    3214       0       0       0                        01010000D   3547
     102       0       0       1       0                               0D   3548
     142    3215       0       0       0                        00010500D   3549
     142       0       0       1       0                               0D   3550
     126    3216       0       0       0                        01010500D   3551
     126       0       0       2       0                               0D   3552
     110    3218       0       0       0                        01010000D   3553
     110       0       0       1       0                               0D   3554
     126    3219       0       0       0                        01010500D   3555
     126       0       0       2       0                               0D   3556
     110    3221       0       0       0                        01010000D   3557
     110       0       0       1       0                               0D   3558
     126    3222       0       0       0                        01010500D   3559
     126       0       0       2       0                               0D   3560
     110    3224       0       0       0                        01010000D   3561
     110       0       0       1       0                               0D   3562
     126    3225       0       0       0                        01010500D   3563
     126       0       0       2       0                               0D   3564
     110    3227       0       0       0                        01010000D   3565
     110       0       0       1       0                               0D   3566
     102    3228       0       0       0                        01010500D   3567
     102       0       0       1       0                               0D   3568
     102    3229       0       0       0                        01010000D   3569
     102       0       0       1       0                               0D   3570
     142    3230       0       0       0                        00010500D   3571
     142       0       0       1       0                               0D   3572
     126    3231       0       0       0                        01010500D   3573
     126       0       0       2       0                               0D   3574
     110    3233       0       0       0                        01010000D   3575
     110       0       0       1       0                               0D   3576
     126    3234       0       0       0                        01010500D   3577
     126       0       0       2       0                               0D   3578
     110    3236       0       0       0                        01010000D   3579
     110       0       0       1       0                               0D   3580
     126    3237       0       0       0                        01010500D   3581
     126       0       0       2       0                               0D   3582
     110    3239       0       0       0                        01010000D   3583
     110       0       0       1       0                               0D   3584
     126    3240       0       0       0                        01010500D   3585
     126       0       0       2       0                               0D   3586
     110    3242       0       0       0                        01010000D   3587
     110       0       0       1       0                               0D   3588
     102    3243       0       0       0                        01010500D   3589
     102       0       0       1       0                               0D   3590
     102    3244       0       0       0                        01010000D   3591
     102       0       0       1       0                               0D   3592
     142    3245       0       0       0                        00010500D   3593
     142       0       0       1       0                               0D   3594
     144    3246       0       0       3                        00010000D   3595
     144       0    -227       1       0                               0D   3596
     128    3247       0       0       0                        01010000D   3597
     128       0       0       3       0                               0D   3598
     126    3250       0       0       0                        01010500D   3599
     126       0       0       2       0                               0D   3600
     110    3252       0       0       0                        01010000D   3601
     110       0       0       1       0                               0D   3602
     126    3253       0       0       0                        01010500D   3603
     126       0       0       2       0                               0D   3604
     110    3255       0       0       0                        01010000D   3605
     110       0       0       1       0                               0D   3606
     126    3256       0       0       0                        01010500D   3607
     126       0       0       2       0                               0D   3608
     110    3258       0       0       0                        01010000D   3609
     110       0       0       1       0                               0D   3610
     126    3259       0       0       0                        01010500D   3611
     126       0       0       2       0                               0D   3612
     110    3261       0       0       0                        01010000D   3613
     110       0       0       1       0                               0D   3614
     102    3262       0       0       0                        01010500D   3615
     102       0       0       1       0                               0D   3616
     102    3263       0       0       0                        01010000D   3617
     102       0       0       1       0                               0D   3618
     142    3264       0       0       0                        00010500D   3619
     142       0       0       1       0                               0D   3620
     144    3265       0       0       3                        00010000D   3621
     144       0    -227       1       0                               0D   3622
     128    3266       0       0       0                        01010000D   3623
     128       0       0       3       0                               0D   3624
     126    3269       0       0       0                        01010500D   3625
     126       0       0       2       0                               0D   3626
     110    3271       0       0       0                        01010000D   3627
     110       0       0       1       0                               0D   3628
     126    3272       0       0       0                        01010500D   3629
     126       0       0       2       0                               0D   3630
     110    3274       0       0       0                        01010000D   3631
     110       0       0       1       0                               0D   3632
     126    3275       0       0       0                        01010500D   3633
     126       0       0       2       0                               0D   3634
     110    3277       0       0       0                        01010000D   3635
     110       0       0       1       0                               0D   3636
     126    3278       0       0       0                        01010500D   3637
     126       0       0       2       0                               0D   3638
     110    3280       0       0       0                        01010000D   3639
     110       0       0       1       0                               0D   3640
     102    3281       0       0       0                        01010500D   3641
     102       0       0       1       0                               0D   3642
     102    3282       0       0       0                        01010000D   3643
     102       0       0       1       0                               0D   3644
     142    3283       0       0       0                        00010500D   3645
     142       0       0       1       0                               0D   3646
     144    3284       0       0       3                        00010000D   3647
     144       0    -227       1       0                               0D   3648
     128    3285       0       0       0                        01010000D   3649
     128       0       0       3       0                               0D   3650
     126    3288       0       0       0                        01010500D   3651
     126       0       0       2       0                               0D   3652
     110    3290       0       0       0                        01010000D   3653
     110       0       0       1       0                               0D   3654
     126    3291       0       0       0                        01010500D   3655
     126       0       0       2       0                               0D   3656
     110    3293       0       0       0                        01010000D   3657
     110       0       0       1       0                               0D   3658
     126    3294       0       0       0                        01010500D   3659
     126       0       0       2       0                               0D   3660
     110    3296       0       0       0                        01010000D   3661
     110       0       0       1       0                               0D   3662
     126    3297       0       0       0                        01010500D   3663
     126       0       0       2       0                               0D   3664
     110    3299       0       0       0                        01010000D   3665
     110       0       0       1       0                               0D   3666
     102    3300       0       0       0                        01010500D   3667
     102       0       0       1       0                               0D   3668
     102    3301       0       0       0                        01010000D   3669
     102       0       0       1       0                               0D   3670
     142    3302       0       0       0                        00010500D   3671
     142       0       0       1       0                               0D   3672
     144    3303       0       0       3                        00010000D   3673
     144       0    -227       1       0                               0D   3674
     128    3304       0       0       0                        01010000D   3675
     128       0       0       3       0                               0D   3676
     126    3307       0       0       0                        01010500D   3677
     126       0       0       2       0                               0D   3678
     110    3309       0       0       0                        01010000D   3679
     110       0       0       1       0                               0D   3680
     126    3310       0       0       0                        01010500D   3681
     126       0       0       2       0                               0D   3682
     110    3312       0       0       0                        01010000D   3683
     110       0       0       1       0                               0D   3684
     126    3313       0       0       0                        01010500D   3685
     126       0       0       2       0                               0D   3686
     110    3315       0       0       0                        01010000D   3687
     110       0       0       1       0                               0D   3688
     126    3316       0       0       0                        01010500D   3689
     126       0       0       2       0                               0D   3690
     110    3318       0       0       0                        01010000D   3691
     110       0       0       1       0                               0D   3692
     102    3319       0       0       0                        01010500D   3693
     102       0       0       1       0                               0D   3694
     102    3320       0       0       0                        01010000D   3695
     102       0       0       1       0                               0D   3696
     142    3321       0       0       0                        00010500D   3697
     142       0       0       1       0                               0D   3698
     144    3322       0       0       3                        00010000D   3699
     144       0    -227       1       0                               0D   3700
     128    3323       0       0       0                        01010000D   3701
     128       0       0       3       0                               0D   3702
     126    3326       0       0       0                        01010500D   3703
     126       0       0       2       0                               0D   3704
     110    3328       0       0       0                        01010000D   3705
     110       0       0       1       0                               0D   3706
     126    3329       0       0       0                        01010500D   3707
     126       0       0       2       0                               0D   3708
     110    3331       0       0       0                        01010000D   3709
     110       0       0       1       0                               0D   3710
     126    3332       0       0       0                        01010500D   3711
     126       0       0       2       0                               0D   3712
     110    3334       0       0       0                        01010000D   3713
     110       0       0       1       0                               0D   3714
     126    3335       0       0       0                        01010500D   3715
     126       0       0       2       0                               0D   3716
     110    3337       0       0       0                        01010000D   3717
     110       0       0       1       0                               0D   3718
     102    3338       0       0       0                        01010500D   3719
     102       0       0       1       0                               0D   3720
     102    3339       0       0       0                        01010000D   3721
     102       0       0       1       0                               0D   3722
     142    3340       0       0       0                        00010500D   3723
     142       0       0       1       0                               0D   3724
     144    3341       0       0       3                        00010000D   3725
     144       0    -227       1       0                               0D   3726
     128    3342       0       0       0                        01010000D   3727
     128       0       0       3       0                               0D   3728
     126    3345       0       0       0                        01010500D   3729
     126       0       0       2       0                               0D   3730
     110    3347       0       0       0                        01010000D   3731
     110       0       0       1       0                               0D   3732
     126    3348       0       0       0                        01010500D   3733
     126       0       0       2       0                               0D   3734
     110    3350       0       0       0                        01010000D   3735
     110       0       0       1       0                               0D   3736
     126    3351       0       0       0                        01010500D   3737
     126       0       0       2       0                               0D   3738
     110    3353       0       0       0                        01010000D   3739
     110       0       0       1       0                               0D   3740
     126    3354       0       0       0                        01010500D   3741
     126       0       0       2       0                               0D   3742
     110    3356       0       0       0                        01010000D   3743
     110       0       0       1       0                               0D   3744
     102    3357       0       0       0                        01010500D   3745
     102       0       0       1       0                               0D   3746
     102    3358       0       0       0                        01010000D   3747
     102       0       0       1       0                               0D   3748
     142    3359       0       0       0                        00010500D   3749
     142       0       0       1       0                               0D   3750
     144    3360       0       0       3                        00010000D   3751
     144       0    -227       1       0                               0D   3752
     128    3361       0       0       0                        01010000D   3753
     128       0       0       3       0                               0D   3754
     126    3364       0       0       0                        01010500D   3755
     126       0       0       2       0                               0D   3756
     110    3366       0       0       0                        01010000D   3757
     110       0       0       1       0                               0D   3758
     126    3367       0       0       0                        01010500D   3759
     126       0       0       2       0                               0D   3760
     110    3369       0       0       0                        01010000D   3761
     110       0       0       1       0                               0D   3762
     126    3370       0       0       0                        01010500D   3763
     126       0       0       2       0                               0D   3764
     110    3372       0       0       0                        01010000D   3765
     110       0       0       1       0                               0D   3766
     126    3373       0       0       0                        01010500D   3767
     126       0       0       2       0                               0D   3768
     110    3375       0       0       0                        01010000D   3769
     110       0       0       1       0                               0D   3770
     102    3376       0       0       0                        01010500D   3771
     102       0       0       1       0                               0D   3772
     102    3377       0       0       0                        01010000D   3773
     102       0       0       1       0                               0D   3774
     142    3378       0       0       0                        00010500D   3775
     142       0       0       1       0                               0D   3776
     144    3379       0       0       3                        00010000D   3777
     144       0    -227       1       0                               0D   3778
     110    3380       0       0       0                        01010000D   3779
     110       0       0       1       0                               0D   3780
     110    3381       0       0       0                        01010000D   3781
     110       0       0       1       0                               0D   3782
     120    3382       0       0       0                        01010000D   3783
     120       0       0       1       0                               0D   3784
     126    3383       0       0       0                        01010500D   3785
     126       0       0       2       0                               0D   3786
     110    3385       0       0       0                        01010000D   3787
     110       0       0       1       0                               0D   3788
     126    3386       0       0       0                        01010500D   3789
     126       0       0       2       0                               0D   3790
     124    3388       0       0       0                        00000000D   3791
     124       0       0       4       0                               0D   3792
     100    3392       0       0       0            3791        01010000D   3793
     100       0       0       1       0                               0D   3794
     126    3393       0       0       0                        01010500D   3795
     126       0       0       2       0                               0D   3796
     110    3395       0       0       0                        01010000D   3797
     110       0       0       1       0                               0D   3798
     126    3396       0       0       0                        01010500D   3799
     126       0       0       2       0                               0D   3800
     124    3398       0       0       0                        00000000D   3801
     124       0       0       4       0                               0D   3802
     100    3402       0       0       0            3801        01010000D   3803
     100       0       0       1       0                               0D   3804
     102    3403       0       0       0                        01010500D   3805
     102       0       0       1       0                               0D   3806
     102    3404       0       0       0                        01010000D   3807
     102       0       0       1       0                               0D   3808
     142    3405       0       0       0                        00010500D   3809
     142       0       0       1       0                               0D   3810
     144    3406       0       0       3                        00010000D   3811
     144       0    -227       1       0                               0D   3812
     110    3407       0       0       0                        01010000D   3813
     110       0       0       1       0                               0D   3814
     110    3408       0       0       0                        01010000D   3815
     110       0       0       1       0                               0D   3816
     120    3409       0       0       0                        01010000D   3817
     120       0       0       1       0                               0D   3818
     126    3410       0       0       0                        01010500D   3819
     126       0       0       2       0                               0D   3820
     110    3412       0       0       0                        01010000D   3821
     110       0       0       1       0                               0D   3822
     126    3413       0       0       0                        01010500D   3823
     126       0       0       2       0                               0D   3824
     124    3415       0       0       0                        00000000D   3825
     124       0       0       2       0                               0D   3826
     100    3417       0       0       0            3825        01010000D   3827
     100       0       0       1       0                               0D   3828
     126    3418       0       0       0                        01010500D   3829
     126       0       0       2       0                               0D   3830
     110    3420       0       0       0                        01010000D   3831
     110       0       0       1       0                               0D   3832
     126    3421       0       0       0                        01010500D   3833
     126       0       0       2       0                               0D   3834
     124    3423       0       0       0                        00000000D   3835
     124       0       0       4       0                               0D   3836
     100    3427       0       0       0            3835        01010000D   3837
     100       0       0       1       0                               0D   3838
     102    3428       0       0       0                        01010500D   3839
     102       0       0       1       0                               0D   3840
     102    3429       0       0       0                        01010000D   3841
     102       0       0       1       0                               0D   3842
     142    3430       0       0       0                        00010500D   3843
     142       0       0       1       0                               0D   3844
     144    3431       0       0       3                        00010000D   3845
     144       0    -227       1       0                               0D   3846
     110    3432       0       0       0                        01010000D   3847
     110       0       0       1       0                               0D   3848
     110    3433       0       0       0                        01010000D   3849
     110       0       0       1       0                               0D   3850
     120    3434       0       0       0                        01010000D   3851
     120       0       0       1       0                               0D   3852
     126    3435       0       0       0                        01010500D   3853
     126       0       0       2       0                               0D   3854
     110    3437       0       0       0                        01010000D   3855
     110       0       0       1       0                               0D   3856
     126    3438       0       0       0                        01010500D   3857
     126       0       0       2       0                               0D   3858
     124    3440       0       0       0                        00000000D   3859
     124       0       0       3       0                               0D   3860
     100    3443       0       0       0            3859        01010000D   3861
     100       0       0       1       0                               0D   3862
     126    3444       0       0       0                        01010500D   3863
     126       0       0       2       0                               0D   3864
     110    3446       0       0       0                        01010000D   3865
     110       0       0       1       0                               0D   3866
     126    3447       0       0       0                        01010500D   3867
     126       0       0       2       0                               0D   3868
     124    3449       0       0       0                        00000000D   3869
     124       0       0       4       0                               0D   3870
     100    3453       0       0       0            3869        01010000D   3871
     100       0       0       1       0                               0D   3872
     102    3454       0       0       0                        01010500D   3873
     102       0       0       1       0                               0D   3874
     102    3455       0       0       0                        01010000D   3875
     102       0       0       1       0                               0D   3876
     142    3456       0       0       0                        00010500D   3877
     142       0       0       1       0                               0D   3878
     144    3457       0       0       3                        00010000D   3879
     144       0    -227       1       0                               0D   3880
     110    3458       0       0       0                        01010000D   3881
     110       0       0       1       0                               0D   3882
     110    3459       0       0       0                        01010000D   3883
     110       0       0       1       0                               0D   3884
     120    3460       0       0       0                        01010000D   3885
     120       0       0       1       0                               0D   3886
     126    3461       0       0       0                        01010500D   3887
     126       0       0       2       0                               0D   3888
     110    3463       0       0       0                        01010000D   3889
     110       0       0       1       0                               0D   3890
     126    3464       0       0       0                        01010500D   3891
     126       0       0       2       0                               0D   3892
     124    3466       0       0       0                        00000000D   3893
     124       0       0       3       0                               0D   3894
     100    3469       0       0       0            3893        01010000D   3895
     100       0       0       1       0                               0D   3896
     126    3470       0       0       0                        01010500D   3897
     126       0       0       2       0                               0D   3898
     110    3472       0       0       0                        01010000D   3899
     110       0       0       1       0                               0D   3900
     126    3473       0       0       0                        01010500D   3901
     126       0       0       2       0                               0D   3902
     124    3475       0       0       0                        00000000D   3903
     124       0       0       3       0                               0D   3904
     100    3478       0       0       0            3903        01010000D   3905
     100       0       0       1       0                               0D   3906
     102    3479       0       0       0                        01010500D   3907
     102       0       0       1       0                               0D   3908
     102    3480       0       0       0                        01010000D   3909
     102       0       0       1       0                               0D   3910
     142    3481       0       0       0                        00010500D   3911
     142       0       0       1       0                               0D   3912
     144    3482       0       0       3                        00010000D   3913
     144       0    -227       1       0                               0D   3914
     110    3483       0       0       0                        01010000D   3915
     110       0       0       1       0                               0D   3916
     110    3484       0       0       0                        01010000D   3917
     110       0       0       1       0                               0D   3918
     120    3485       0       0       0                        01010000D   3919
     120       0       0       1       0                               0D   3920
     126    3486       0       0       0                        01010500D   3921
     126       0       0       2       0                               0D   3922
     124    3488       0       0       0                        00000000D   3923
     124       0       0       4       0                               0D   3924
     100    3492       0       0       0            3923        01010000D   3925
     100       0       0       1       0                               0D   3926
     126    3493       0       0       0                        01010500D   3927
     126       0       0       2       0                               0D   3928
     110    3495       0       0       0                        01010000D   3929
     110       0       0       1       0                               0D   3930
     126    3496       0       0       0                        01010500D   3931
     126       0       0       2       0                               0D   3932
     124    3498       0       0       0                        00000000D   3933
     124       0       0       4       0                               0D   3934
     100    3502       0       0       0            3933        01010000D   3935
     100       0       0       1       0                               0D   3936
     126    3503       0       0       0                        01010500D   3937
     126       0       0       2       0                               0D   3938
     110    3505       0       0       0                        01010000D   3939
     110       0       0       1       0                               0D   3940
     102    3506       0       0       0                        01010500D   3941
     102       0       0       1       0                               0D   3942
     102    3507       0       0       0                        01010000D   3943
     102       0       0       1       0                               0D   3944
     142    3508       0       0       0                        00010500D   3945
     142       0       0       1       0                               0D   3946
     144    3509       0       0       3                        00010000D   3947
     144       0    -227       1       0                               0D   3948
     128    3510       0       0       0                        01010000D   3949
     128       0       0       3       0                               0D   3950
     126    3513       0       0       0                        01010500D   3951
     126       0       0       2       0                               0D   3952
     110    3515       0       0       0                        01010000D   3953
     110       0       0       1       0                               0D   3954
     126    3516       0       0       0                        01010500D   3955
     126       0       0       2       0                               0D   3956
     110    3518       0       0       0                        01010000D   3957
     110       0       0       1       0                               0D   3958
     126    3519       0       0       0                        01010500D   3959
     126       0       0       2       0                               0D   3960
     110    3521       0       0       0                        01010000D   3961
     110       0       0       1       0                               0D   3962
     126    3522       0       0       0                        01010500D   3963
     126       0       0       2       0                               0D   3964
     110    3524       0       0       0                        01010000D   3965
     110       0       0       1       0                               0D   3966
     102    3525       0       0       0                        01010500D   3967
     102       0       0       1       0                               0D   3968
     102    3526       0       0       0                        01010000D   3969
     102       0       0       1       0                               0D   3970
     142    3527       0       0       0                        00010500D   3971
     142       0       0       1       0                               0D   3972
     144    3528       0       0       3                        00010000D   3973
     144       0    -227       1       0                               0D   3974
     110    3529       0       0       0                        01010000D   3975
     110       0       0       1       0                               0D   3976
     110    3530       0       0       0                        01010000D   3977
     110       0       0       1       0                               0D   3978
     120    3531       0       0       0                        01010000D   3979
     120       0       0       1       0                               0D   3980
     126    3532       0       0       0                        01010500D   3981
     126       0       0       2       0                               0D   3982
     124    3534       0       0       0                        00000000D   3983
     124       0       0       3       0                               0D   3984
     100    3537       0       0       0            3983        01010000D   3985
     100       0       0       1       0                               0D   3986
     126    3538       0       0       0                        01010500D   3987
     126       0       0       2       0                               0D   3988
     110    3540       0       0       0                        01010000D   3989
     110       0       0       1       0                               0D   3990
     126    3541       0       0       0                        01010500D   3991
     126       0       0       2       0                               0D   3992
     124    3543       0       0       0                        00000000D   3993
     124       0       0       3       0                               0D   3994
     100    3546       0       0       0            3993        01010000D   3995
     100       0       0       1       0                               0D   3996
     126    3547       0       0       0                        01010500D   3997
     126       0       0       2       0                               0D   3998
     110    3549       0       0       0                        01010000D   3999
     110       0       0       1       0                               0D   4000
     102    3550       0       0       0                        01010500D   4001
     102       0       0       1       0                               0D   4002
     102    3551       0       0       0                        01010000D   4003
     102       0       0       1       0                               0D   4004
     142    3552       0       0       0                        00010500D   4005
     142       0       0       1       0                               0D   4006
     144    3553       0       0       3                        00010000D   4007
     144       0    -227       1       0                               0D   4008
     128    3554       0       0       0                        01010000D   4009
     128       0       0       3       0                               0D   4010
     126    3557       0       0       0                        01010500D   4011
     126       0       0       2       0                               0D   4012
     110    3559       0       0       0                        01010000D   4013
     110       0       0       1       0                               0D   4014
     126    3560       0       0       0                        01010500D   4015
     126       0       0       2       0                               0D   4016
     110    3562       0       0       0                        01010000D   4017
     110       0       0       1       0                               0D   4018
     126    3563       0       0       0                        01010500D   4019
     126       0       0       2       0                               0D   4020
     110    3565       0       0       0                        01010000D   4021
     110       0       0       1       0                               0D   4022
     126    3566       0       0       0                        01010500D   4023
     126       0       0       2       0                               0D   4024
     110    3568       0       0       0                        01010000D   4025
     110       0       0       1       0                               0D   4026
     102    3569       0       0       0                        01010500D   4027
     102       0       0       1       0                               0D   4028
     102    3570       0       0       0                        01010000D   4029
     102       0       0       1       0                               0D   4030
     142    3571       0       0       0                        00010500D   4031
     142       0       0       1       0                               0D   4032
     144    3572       0       0       3                        00010000D   4033
     144       0    -227       1       0                               0D   4034
     110    3573       0       0       0                        01010000D   4035
     110       0       0       1       0                               0D   4036
     110    3574       0       0       0                        01010000D   4037
     110       0       0       1       0                               0D   4038
     120    3575       0       0       0                        01010000D   4039
     120       0       0       1       0                               0D   4040
     126    3576       0       0       0                        01010500D   4041
     126       0       0       2       0                               0D   4042
     124    3578       0       0       0                        00000000D   4043
     124       0       0       4       0                               0D   4044
     100    3582       0       0       0            4043        01010000D   4045
     100       0       0       1       0                               0D   4046
     126    3583       0       0       0                        01010500D   4047
     126       0       0       2       0                               0D   4048
     110    3585       0       0       0                        01010000D   4049
     110       0       0       1       0                               0D   4050
     126    3586       0       0       0                        01010500D   4051
     126       0       0       2       0                               0D   4052
     124    3588       0       0       0                        00000000D   4053
     124       0       0       3       0                               0D   4054
     100    3591       0       0       0            4053        01010000D   4055
     100       0       0       1       0                               0D   4056
     126    3592       0       0       0                        01010500D   4057
     126       0       0       2       0                               0D   4058
     110    3594       0       0       0                        01010000D   4059
     110       0       0       1       0                               0D   4060
     102    3595       0       0       0                        01010500D   4061
     102       0       0       1       0                               0D   4062
     102    3596       0       0       0                        01010000D   4063
     102       0       0       1       0                               0D   4064
     142    3597       0       0       0                        00010500D   4065
     142       0       0       1       0                               0D   4066
     144    3598       0       0       3                        00010000D   4067
     144       0    -227       1       0                               0D   4068
     128    3599       0       0       0                        01010000D   4069
     128       0       0       3       0                               0D   4070
     126    3602       0       0       0                        01010500D   4071
     126       0       0       2       0                               0D   4072
     110    3604       0       0       0                        01010000D   4073
     110       0       0       1       0                               0D   4074
     126    3605       0       0       0                        01010500D   4075
     126       0       0       2       0                               0D   4076
     110    3607       0       0       0                        01010000D   4077
     110       0       0       1       0                               0D   4078
     126    3608       0       0       0                        01010500D   4079
     126       0       0       2       0                               0D   4080
     110    3610       0       0       0                        01010000D   4081
     110       0       0       1       0                               0D   4082
     126    3611       0       0       0                        01010500D   4083
     126       0       0       2       0                               0D   4084
     110    3613       0       0       0                        01010000D   4085
     110       0       0       1       0                               0D   4086
     102    3614       0       0       0                        01010500D   4087
     102       0       0       1       0                               0D   4088
     102    3615       0       0       0                        01010000D   4089
     102       0       0       1       0                               0D   4090
     142    3616       0       0       0                        00010500D   4091
     142       0       0       1       0                               0D   4092
     144    3617       0       0       3                        00010000D   4093
     144       0    -227       1       0                               0D   4094
     110    3618       0       0       0                        01010000D   4095
     110       0       0       1       0                               0D   4096
     110    3619       0       0       0                        01010000D   4097
     110       0       0       1       0                               0D   4098
     120    3620       0       0       0                        01010000D   4099
     120       0       0       1       0                               0D   4100
     126    3621       0       0       0                        01010500D   4101
     126       0       0       2       0                               0D   4102
     124    3623       0       0       0                        00000000D   4103
     124       0       0       4       0                               0D   4104
     100    3627       0       0       0            4103        01010000D   4105
     100       0       0       1       0                               0D   4106
     126    3628       0       0       0                        01010500D   4107
     126       0       0       2       0                               0D   4108
     110    3630       0       0       0                        01010000D   4109
     110       0       0       1       0                               0D   4110
     126    3631       0       0       0                        01010500D   4111
     126       0       0       2       0                               0D   4112
     124    3633       0       0       0                        00000000D   4113
     124       0       0       2       0                               0D   4114
     100    3635       0       0       0            4113        01010000D   4115
     100       0       0       1       0                               0D   4116
     126    3636       0       0       0                        01010500D   4117
     126       0       0       2       0                               0D   4118
     110    3638       0       0       0                        01010000D   4119
     110       0       0       1       0                               0D   4120
     102    3639       0       0       0                        01010500D   4121
     102       0       0       1       0                               0D   4122
     102    3640       0       0       0                        01010000D   4123
     102       0       0       1       0                               0D   4124
     142    3641       0       0       0                        00010500D   4125
     142       0       0       1       0                               0D   4126
     144    3642       0       0       3                        00010000D   4127
     144       0    -227       1       0                               0D   4128
     128    3643       0       0       0                        01010000D   4129
     128       0       0       3       0                               0D   4130
     126    3646       0       0       0                        01010500D   4131
     126       0       0       2       0                               0D   4132
     110    3648       0       0       0                        01010000D   4133
     110       0       0       1       0                               0D   4134
     126    3649       0       0       0                        01010500D   4135
     126       0       0       2       0                               0D   4136
     110    3651       0       0       0                        01010000D   4137
     110       0       0       1       0                               0D   4138
     126    3652       0       0       0                        01010500D   4139
     126       0       0       2       0                               0D   4140
     110    3654       0       0       0                        01010000D   4141
     110       0       0       1       0                               0D   4142
     126    3655       0       0       0                        01010500D   4143
     126       0       0       2       0                               0D   4144
     110    3657       0       0       0                        01010000D   4145
     110       0       0       1       0                               0D   4146
     102    3658       0       0       0                        01010500D   4147
     102       0       0       1       0                               0D   4148
     102    3659       0       0       0                        01010000D   4149
     102       0       0       1       0                               0D   4150
     142    3660       0       0       0                        00010500D   4151
     142       0       0       1       0                               0D   4152
     144    3661       0       0       3                        00010000D   4153
     144       0    -227       1       0                               0D   4154
     128    3662       0       0       0                        01010000D   4155
     128       0       0       3       0                               0D   4156
     126    3665       0       0       0                        01010500D   4157
     126       0       0       2       0                               0D   4158
     110    3667       0       0       0                        01010000D   4159
     110       0       0       1       0                               0D   4160
     126    3668       0       0       0                        01010500D   4161
     126       0       0      11       0                               0D   4162
     124    3679       0       0       0                        00000000D   4163
     124       0       0       2       0                               0D   4164
     100    3681       0       0       0            4163        01010000D   4165
     100       0       0       1       0                               0D   4166
     126    3682       0       0       0                        01010500D   4167
     126       0       0       2       0                               0D   4168
     110    3684       0       0       0                        01010000D   4169
     110       0       0       1       0                               0D   4170
     126    3685       0       0       0                        01010500D   4171
     126       0       0      11       0                               0D   4172
     124    3696       0       0       0                        00000000D   4173
     124       0       0       3       0                               0D   4174
     100    3699       0       0       0            4173        01010000D   4175
     100       0       0       1       0                               0D   4176
     126    3700       0       0       0                        01010500D   4177
     126       0       0       2       0                               0D   4178
     110    3702       0       0       0                        01010000D   4179
     110       0       0       1       0                               0D   4180
     126    3703       0       0       0                        01010500D   4181
     126       0       0      11       0                               0D   4182
     124    3714       0       0       0                        00000000D   4183
     124       0       0       3       0                               0D   4184
     100    3717       0       0       0            4183        01010000D   4185
     100       0       0       1       0                               0D   4186
     126    3718       0       0       0                        01010500D   4187
     126       0       0       2       0                               0D   4188
     110    3720       0       0       0                        01010000D   4189
     110       0       0       1       0                               0D   4190
     126    3721       0       0       0                        01010500D   4191
     126       0       0      11       0                               0D   4192
     124    3732       0       0       0                        00000000D   4193
     124       0       0       4       0                               0D   4194
     100    3736       0       0       0            4193        01010000D   4195
     100       0       0       1       0                               0D   4196
     102    3737       0       0       0                        01010500D   4197
     102       0       0       1       0                               0D   4198
     102    3738       0       0       0                        01010000D   4199
     102       0       0       1       0                               0D   4200
     142    3739       0       0       0                        00010500D   4201
     142       0       0       1       0                               0D   4202
     126    3740       0       0       0                        01010500D   4203
     126       0       0       2       0                               0D   4204
     110    3742       0       0       0                        01010000D   4205
     110       0       0       1       0                               0D   4206
     126    3743       0       0       0                        01010500D   4207
     126       0       0      11       0                               0D   4208
     124    3754       0       0       0                        00000000D   4209
     124       0       0       4       0                               0D   4210
     100    3758       0       0       0            4209        01010000D   4211
     100       0       0       1       0                               0D   4212
     126    3759       0       0       0                        01010500D   4213
     126       0       0       2       0                               0D   4214
     110    3761       0       0       0                        01010000D   4215
     110       0       0       1       0                               0D   4216
     126    3762       0       0       0                        01010500D   4217
     126       0       0      11       0                               0D   4218
     124    3773       0       0       0                        00000000D   4219
     124       0       0       3       0                               0D   4220
     100    3776       0       0       0            4219        01010000D   4221
     100       0       0       1       0                               0D   4222
     126    3777       0       0       0                        01010500D   4223
     126       0       0       2       0                               0D   4224
     110    3779       0       0       0                        01010000D   4225
     110       0       0       1       0                               0D   4226
     126    3780       0       0       0                        01010500D   4227
     126       0       0      11       0                               0D   4228
     124    3791       0       0       0                        00000000D   4229
     124       0       0       4       0                               0D   4230
     100    3795       0       0       0            4229        01010000D   4231
     100       0       0       1       0                               0D   4232
     126    3796       0       0       0                        01010500D   4233
     126       0       0       2       0                               0D   4234
     110    3798       0       0       0                        01010000D   4235
     110       0       0       1       0                               0D   4236
     126    3799       0       0       0                        01010500D   4237
     126       0       0      11       0                               0D   4238
     124    3810       0       0       0                        00000000D   4239
     124       0       0       4       0                               0D   4240
     100    3814       0       0       0            4239        01010000D   4241
     100       0       0       1       0                               0D   4242
     102    3815       0       0       0                        01010500D   4243
     102       0       0       1       0                               0D   4244
     102    3816       0       0       0                        01010000D   4245
     102       0       0       1       0                               0D   4246
     142    3817       0       0       0                        00010500D   4247
     142       0       0       1       0                               0D   4248
     144    3818       0       0       3                        00010000D   4249
     144       0    -227       1       0                               0D   4250
     110    3819       0       0       0                        01010000D   4251
     110       0       0       1       0                               0D   4252
     110    3820       0       0       0                        01010000D   4253
     110       0       0       1       0                               0D   4254
     120    3821       0       0       0                        01010000D   4255
     120       0       0       1       0                               0D   4256
     126    3822       0       0       0                        01010500D   4257
     126       0       0       2       0                               0D   4258
     110    3824       0       0       0                        01010000D   4259
     110       0       0       1       0                               0D   4260
     126    3825       0       0       0                        01010500D   4261
     126       0       0       2       0                               0D   4262
     124    3827       0       0       0                        00000000D   4263
     124       0       0       4       0                               0D   4264
     100    3831       0       0       0            4263        01010000D   4265
     100       0       0       1       0                               0D   4266
     126    3832       0       0       0                        01010500D   4267
     126       0       0       2       0                               0D   4268
     110    3834       0       0       0                        01010000D   4269
     110       0       0       1       0                               0D   4270
     126    3835       0       0       0                        01010500D   4271
     126       0       0       2       0                               0D   4272
     124    3837       0       0       0                        00000000D   4273
     124       0       0       4       0                               0D   4274
     100    3841       0       0       0            4273        01010000D   4275
     100       0       0       1       0                               0D   4276
     102    3842       0       0       0                        01010500D   4277
     102       0       0       1       0                               0D   4278
     102    3843       0       0       0                        01010000D   4279
     102       0       0       1       0                               0D   4280
     142    3844       0       0       0                        00010500D   4281
     142       0       0       1       0                               0D   4282
     144    3845       0       0       3                        00010000D   4283
     144       0    -227       1       0                               0D   4284
     110    3846       0       0       0                        01010000D   4285
     110       0       0       1       0                               0D   4286
     110    3847       0       0       0                        01010000D   4287
     110       0       0       1       0                               0D   4288
     120    3848       0       0       0                        01010000D   4289
     120       0       0       1       0                               0D   4290
     126    3849       0       0       0                        01010500D   4291
     126       0       0       2       0                               0D   4292
     110    3851       0       0       0                        01010000D   4293
     110       0       0       1       0                               0D   4294
     126    3852       0       0       0                        01010500D   4295
     126       0       0       2       0                               0D   4296
     124    3854       0       0       0                        00000000D   4297
     124       0       0       4       0                               0D   4298
     100    3858       0       0       0            4297        01010000D   4299
     100       0       0       1       0                               0D   4300
     126    3859       0       0       0                        01010500D   4301
     126       0       0       2       0                               0D   4302
     110    3861       0       0       0                        01010000D   4303
     110       0       0       1       0                               0D   4304
     126    3862       0       0       0                        01010500D   4305
     126       0       0       2       0                               0D   4306
     124    3864       0       0       0                        00000000D   4307
     124       0       0       2       0                               0D   4308
     100    3866       0       0       0            4307        01010000D   4309
     100       0       0       1       0                               0D   4310
     102    3867       0       0       0                        01010500D   4311
     102       0       0       1       0                               0D   4312
     102    3868       0       0       0                        01010000D   4313
     102       0       0       1       0                               0D   4314
     142    3869       0       0       0                        00010500D   4315
     142       0       0       1       0                               0D   4316
     144    3870       0       0       3                        00010000D   4317
     144       0    -227       1       0                               0D   4318
     110    3871       0       0       0                        01010000D   4319
     110       0       0       1       0                               0D   4320
     110    3872       0       0       0                        01010000D   4321
     110       0       0       1       0                               0D   4322
     120    3873       0       0       0                        01010000D   4323
     120       0       0       1       0                               0D   4324
     126    3874       0       0       0                        01010500D   4325
     126       0       0       2       0                               0D   4326
     110    3876       0       0       0                        01010000D   4327
     110       0       0       1       0                               0D   4328
     126    3877       0       0       0                        01010500D   4329
     126       0       0       2       0                               0D   4330
     124    3879       0       0       0                        00000000D   4331
     124       0       0       4       0                               0D   4332
     100    3883       0       0       0            4331        01010000D   4333
     100       0       0       1       0                               0D   4334
     126    3884       0       0       0                        01010500D   4335
     126       0       0       2       0                               0D   4336
     110    3886       0       0       0                        01010000D   4337
     110       0       0       1       0                               0D   4338
     126    3887       0       0       0                        01010500D   4339
     126       0       0       2       0                               0D   4340
     124    3889       0       0       0                        00000000D   4341
     124       0       0       3       0                               0D   4342
     100    3892       0       0       0            4341        01010000D   4343
     100       0       0       1       0                               0D   4344
     102    3893       0       0       0                        01010500D   4345
     102       0       0       1       0                               0D   4346
     102    3894       0       0       0                        01010000D   4347
     102       0       0       1       0                               0D   4348
     142    3895       0       0       0                        00010500D   4349
     142       0       0       1       0                               0D   4350
     144    3896       0       0       3                        00010000D   4351
     144       0    -227       1       0                               0D   4352
     110    3897       0       0       0                        01010000D   4353
     110       0       0       1       0                               0D   4354
     110    3898       0       0       0                        01010000D   4355
     110       0       0       1       0                               0D   4356
     120    3899       0       0       0                        01010000D   4357
     120       0       0       1       0                               0D   4358
     126    3900       0       0       0                        01010500D   4359
     126       0       0       2       0                               0D   4360
     110    3902       0       0       0                        01010000D   4361
     110       0       0       1       0                               0D   4362
     126    3903       0       0       0                        01010500D   4363
     126       0       0       2       0                               0D   4364
     124    3905       0       0       0                        00000000D   4365
     124       0       0       3       0                               0D   4366
     100    3908       0       0       0            4365        01010000D   4367
     100       0       0       1       0                               0D   4368
     126    3909       0       0       0                        01010500D   4369
     126       0       0       2       0                               0D   4370
     110    3911       0       0       0                        01010000D   4371
     110       0       0       1       0                               0D   4372
     126    3912       0       0       0                        01010500D   4373
     126       0       0       2       0                               0D   4374
     124    3914       0       0       0                        00000000D   4375
     124       0       0       3       0                               0D   4376
     100    3917       0       0       0            4375        01010000D   4377
     100       0       0       1       0                               0D   4378
     102    3918       0       0       0                        01010500D   4379
     102       0       0       1       0                               0D   4380
     102    3919       0       0       0                        01010000D   4381
     102       0       0       1       0                               0D   4382
     142    3920       0       0       0                        00010500D   4383
     142       0       0       1       0                               0D   4384
     144    3921       0       0       3                        00010000D   4385
     144       0    -227       1       0                               0D   4386
     128    3922       0       0       0                        01010000D   4387
     128       0       0       3       0                               0D   4388
     126    3925       0       0       0                        01010500D   4389
     126       0       0       2       0                               0D   4390
     110    3927       0       0       0                        01010000D   4391
     110       0       0       1       0                               0D   4392
     126    3928       0       0       0                        01010500D   4393
     126       0       0       2       0                               0D   4394
     110    3930       0       0       0                        01010000D   4395
     110       0       0       1       0                               0D   4396
     126    3931       0       0       0                        01010500D   4397
     126       0       0       2       0                               0D   4398
     110    3933       0       0       0                        01010000D   4399
     110       0       0       1       0                               0D   4400
     126    3934       0       0       0                        01010500D   4401
     126       0       0       2       0                               0D   4402
     110    3936       0       0       0                        01010000D   4403
     110       0       0       1       0                               0D   4404
     102    3937       0       0       0                        01010500D   4405
     102       0       0       1       0                               0D   4406
     102    3938       0       0       0                        01010000D   4407
     102       0       0       1       0                               0D   4408
     142    3939       0       0       0                        00010500D   4409
     142       0       0       1       0                               0D   4410
     144    3940       0       0       3                        00010000D   4411
     144       0    -227       1       0                               0D   4412
     128    3941       0       0       0                        01010000D   4413
     128       0       0       3       0                               0D   4414
     126    3944       0       0       0                        01010500D   4415
     126       0       0       2       0                               0D   4416
     110    3946       0       0       0                        01010000D   4417
     110       0       0       1       0                               0D   4418
     126    3947       0       0       0                        01010500D   4419
     126       0       0       2       0                               0D   4420
     110    3949       0       0       0                        01010000D   4421
     110       0       0       1       0                               0D   4422
     126    3950       0       0       0                        01010500D   4423
     126       0       0       2       0                               0D   4424
     110    3952       0       0       0                        01010000D   4425
     110       0       0       1       0                               0D   4426
     126    3953       0       0       0                        01010500D   4427
     126       0       0       2       0                               0D   4428
     110    3955       0       0       0                        01010000D   4429
     110       0       0       1       0                               0D   4430
     126    3956       0       0       0                        01010500D   4431
     126       0       0      12       0                               0D   4432
     100    3968       0       0       0                        01010000D   4433
     100       0       0       1       0                               0D   4434
     126    3969       0       0       0                        01010500D   4435
     126       0       0       2       0                               0D   4436
     110    3971       0       0       0                        01010000D   4437
     110       0       0       1       0                               0D   4438
     126    3972       0       0       0                        01010500D   4439
     126       0       0      11       0                               0D   4440
     100    3983       0       0       0                        01010000D   4441
     100       0       0       1       0                               0D   4442
     126    3984       0       0       0                        01010500D   4443
     126       0       0       2       0                               0D   4444
     110    3986       0       0       0                        01010000D   4445
     110       0       0       1       0                               0D   4446
     126    3987       0       0       0                        01010500D   4447
     126       0       0       2       0                               0D   4448
     110    3989       0       0       0                        01010000D   4449
     110       0       0       1       0                               0D   4450
     126    3990       0       0       0                        01010500D   4451
     126       0       0       2       0                               0D   4452
     110    3992       0       0       0                        01010000D   4453
     110       0       0       1       0                               0D   4454
     126    3993       0       0       0                        01010500D   4455
     126       0       0       2       0                               0D   4456
     110    3995       0       0       0                        01010000D   4457
     110       0       0       1       0                               0D   4458
     126    3996       0       0       0                        01010500D   4459
     126       0       0       2       0                               0D   4460
     110    3998       0       0       0                        01010000D   4461
     110       0       0       1       0                               0D   4462
     126    3999       0       0       0                        01010500D   4463
     126       0       0      11       0                               0D   4464
     100    4010       0       0       0                        01010000D   4465
     100       0       0       1       0                               0D   4466
     126    4011       0       0       0                        01010500D   4467
     126       0       0       2       0                               0D   4468
     110    4013       0       0       0                        01010000D   4469
     110       0       0       1       0                               0D   4470
     126    4014       0       0       0                        01010500D   4471
     126       0       0      12       0                               0D   4472
     100    4026       0       0       0                        01010000D   4473
     100       0       0       1       0                               0D   4474
     126    4027       0       0       0                        01010500D   4475
     126       0       0       2       0                               0D   4476
     110    4029       0       0       0                        01010000D   4477
     110       0       0       1       0                               0D   4478
     102    4030       0       0       0                        01010500D   4479
     102       0       0       2       0                               0D   4480
     102    4032       0       0       0                        01010000D   4481
     102       0       0       2       0                               0D   4482
     142    4034       0       0       0                        00010500D   4483
     142       0       0       1       0                               0D   4484
     144    4035       0       0       3                        00010000D   4485
     144       0    -227       1       0                               0D   4486
     128    4036       0       0       0                        01010000D   4487
     128       0       0       3       0                               0D   4488
     126    4039       0       0       0                        01010500D   4489
     126       0       0       2       0                               0D   4490
     110    4041       0       0       0                        01010000D   4491
     110       0       0       1       0                               0D   4492
     126    4042       0       0       0                        01010500D   4493
     126       0       0       2       0                               0D   4494
     110    4044       0       0       0                        01010000D   4495
     110       0       0       1       0                               0D   4496
     126    4045       0       0       0                        01010500D   4497
     126       0       0       2       0                               0D   4498
     110    4047       0       0       0                        01010000D   4499
     110       0       0       1       0                               0D   4500
     126    4048       0       0       0                        01010500D   4501
     126       0       0       2       0                               0D   4502
     110    4050       0       0       0                        01010000D   4503
     110       0       0       1       0                               0D   4504
     102    4051       0       0       0                        01010500D   4505
     102       0       0       1       0                               0D   4506
     102    4052       0       0       0                        01010000D   4507
     102       0       0       1       0                               0D   4508
     142    4053       0       0       0                        00010500D   4509
     142       0       0       1       0                               0D   4510
     144    4054       0       0       3                        00010000D   4511
     144       0    -227       1       0                               0D   4512
     128    4055       0       0       0                        01010000D   4513
     128       0       0       3       0                               0D   4514
     126    4058       0       0       0                        01010500D   4515
     126       0       0       2       0                               0D   4516
     110    4060       0       0       0                        01010000D   4517
     110       0       0       1       0                               0D   4518
     126    4061       0       0       0                        01010500D   4519
     126       0       0       2       0                               0D   4520
     110    4063       0       0       0                        01010000D   4521
     110       0       0       1       0                               0D   4522
     126    4064       0       0       0                        01010500D   4523
     126       0       0       2       0                               0D   4524
     110    4066       0       0       0                        01010000D   4525
     110       0       0       1       0                               0D   4526
     126    4067       0       0       0                        01010500D   4527
     126       0       0       2       0                               0D   4528
     110    4069       0       0       0                        01010000D   4529
     110       0       0       1       0                               0D   4530
     102    4070       0       0       0                        01010500D   4531
     102       0       0       1       0                               0D   4532
     102    4071       0       0       0                        01010000D   4533
     102       0       0       1       0                               0D   4534
     142    4072       0       0       0                        00010500D   4535
     142       0       0       1       0                               0D   4536
     144    4073       0       0       3                        00010000D   4537
     144       0    -227       1       0                               0D   4538
     128    4074       0       0       0                        01010000D   4539
     128       0       0       3       0                               0D   4540
     126    4077       0       0       0                        01010500D   4541
     126       0       0       2       0                               0D   4542
     110    4079       0       0       0                        01010000D   4543
     110       0       0       1       0                               0D   4544
     126    4080       0       0       0                        01010500D   4545
     126       0       0       2       0                               0D   4546
     110    4082       0       0       0                        01010000D   4547
     110       0       0       1       0                               0D   4548
     126    4083       0       0       0                        01010500D   4549
     126       0       0       2       0                               0D   4550
     110    4085       0       0       0                        01010000D   4551
     110       0       0       1       0                               0D   4552
     126    4086       0       0       0                        01010500D   4553
     126       0       0       2       0                               0D   4554
     110    4088       0       0       0                        01010000D   4555
     110       0       0       1       0                               0D   4556
     102    4089       0       0       0                        01010500D   4557
     102       0       0       1       0                               0D   4558
     102    4090       0       0       0                        01010000D   4559
     102       0       0       1       0                               0D   4560
     142    4091       0       0       0                        00010500D   4561
     142       0       0       1       0                               0D   4562
     144    4092       0       0       3                        00010000D   4563
     144       0    -227       1       0                               0D   4564
     128    4093       0       0       0                        01010000D   4565
     128       0       0       3       0                               0D   4566
     126    4096       0       0       0                        01010500D   4567
     126       0       0       2       0                               0D   4568
     110    4098       0       0       0                        01010000D   4569
     110       0       0       1       0                               0D   4570
     126    4099       0       0       0                        01010500D   4571
     126       0       0       2       0                               0D   4572
     110    4101       0       0       0                        01010000D   4573
     110       0       0       1       0                               0D   4574
     126    4102       0       0       0                        01010500D   4575
     126       0       0       2       0                               0D   4576
     110    4104       0       0       0                        01010000D   4577
     110       0       0       1       0                               0D   4578
     126    4105       0       0       0                        01010500D   4579
     126       0       0       2       0                               0D   4580
     110    4107       0       0       0                        01010000D   4581
     110       0       0       1       0                               0D   4582
     102    4108       0       0       0                        01010500D   4583
     102       0       0       1       0                               0D   4584
     102    4109       0       0       0                        01010000D   4585
     102       0       0       1       0                               0D   4586
     142    4110       0       0       0                        00010500D   4587
     142       0       0       1       0                               0D   4588
     144    4111       0       0       3                        00010000D   4589
     144       0    -227       1       0                               0D   4590
     128    4112       0       0       0                        01010000D   4591
     128       0       0       3       0                               0D   4592
     126    4115       0       0       0                        01010500D   4593
     126       0       0       2       0                               0D   4594
     110    4117       0       0       0                        01010000D   4595
     110       0       0       1       0                               0D   4596
     126    4118       0       0       0                        01010500D   4597
     126       0       0       2       0                               0D   4598
     110    4120       0       0       0                        01010000D   4599
     110       0       0       1       0                               0D   4600
     126    4121       0       0       0                        01010500D   4601
     126       0       0       2       0                               0D   4602
     110    4123       0       0       0                        01010000D   4603
     110       0       0       1       0                               0D   4604
     126    4124       0       0       0                        01010500D   4605
     126       0       0      11       0                               0D   4606
     124    4135       0       0       0                        00000000D   4607
     124       0       0       3       0                               0D   4608
     100    4138       0       0       0            4607        01010000D   4609
     100       0       0       1       0                               0D   4610
     102    4139       0       0       0                        01010500D   4611
     102       0       0       1       0                               0D   4612
     102    4140       0       0       0                        01010000D   4613
     102       0       0       1       0                               0D   4614
     142    4141       0       0       0                        00010500D   4615
     142       0       0       1       0                               0D   4616
     144    4142       0       0       3                        00010000D   4617
     144       0    -227       1       0                               0D   4618
     128    4143       0       0       0                        01010000D   4619
     128       0       0       3       0                               0D   4620
     126    4146       0       0       0                        01010500D   4621
     126       0       0      11       0                               0D   4622
     124    4157       0       0       0                        00000000D   4623
     124       0       0       3       0                               0D   4624
     100    4160       0       0       0            4623        01010000D   4625
     100       0       0       1       0                               0D   4626
     126    4161       0       0       0                        01010500D   4627
     126       0       0       2       0                               0D   4628
     110    4163       0       0       0                        01010000D   4629
     110       0       0       1       0                               0D   4630
     126    4164       0       0       0                        01010500D   4631
     126       0       0       2       0                               0D   4632
     110    4166       0       0       0                        01010000D   4633
     110       0       0       1       0                               0D   4634
     126    4167       0       0       0                        01010500D   4635
     126       0       0      11       0                               0D   4636
     124    4178       0       0       0                        00000000D   4637
     124       0       0       3       0                               0D   4638
     100    4181       0       0       0            4637        01010000D   4639
     100       0       0       1       0                               0D   4640
     126    4182       0       0       0                        01010500D   4641
     126       0       0       2       0                               0D   4642
     110    4184       0       0       0                        01010000D   4643
     110       0       0       1       0                               0D   4644
     126    4185       0       0       0                        01010500D   4645
     126       0       0      11       0                               0D   4646
     124    4196       0       0       0                        00000000D   4647
     124       0       0       3       0                               0D   4648
     100    4199       0       0       0            4647        01010000D   4649
     100       0       0       1       0                               0D   4650
     126    4200       0       0       0                        01010500D   4651
     126       0       0       2       0                               0D   4652
     110    4202       0       0       0                        01010000D   4653
     110       0       0       1       0                               0D   4654
     102    4203       0       0       0                        01010500D   4655
     102       0       0       1       0                               0D   4656
     102    4204       0       0       0                        01010000D   4657
     102       0       0       1       0                               0D   4658
     142    4205       0       0       0                        00010500D   4659
     142       0       0       1       0                               0D   4660
     144    4206       0       0       3                        00010000D   4661
     144       0    -227       1       0                               0D   4662
     128    4207       0       0       0                        01010000D   4663
     128       0       0       3       0                               0D   4664
     126    4210       0       0       0                        01010500D   4665
     126       0       0      11       0                               0D   4666
     124    4221       0       0       0                        00000000D   4667
     124       0       0       3       0                               0D   4668
     100    4224       0       0       0            4667        01010000D   4669
     100       0       0       1       0                               0D   4670
     126    4225       0       0       0                        01010500D   4671
     126       0       0       2       0                               0D   4672
     110    4227       0       0       0                        01010000D   4673
     110       0       0       1       0                               0D   4674
     126    4228       0       0       0                        01010500D   4675
     126       0       0      11       0                               0D   4676
     124    4239       0       0       0                        00000000D   4677
     124       0       0       2       0                               0D   4678
     100    4241       0       0       0            4677        01010000D   4679
     100       0       0       1       0                               0D   4680
     126    4242       0       0       0                        01010500D   4681
     126       0       0       2       0                               0D   4682
     110    4244       0       0       0                        01010000D   4683
     110       0       0       1       0                               0D   4684
     126    4245       0       0       0                        01010500D   4685
     126       0       0       2       0                               0D   4686
     110    4247       0       0       0                        01010000D   4687
     110       0       0       1       0                               0D   4688
     126    4248       0       0       0                        01010500D   4689
     126       0       0      11       0                               0D   4690
     124    4259       0       0       0                        00000000D   4691
     124       0       0       3       0                               0D   4692
     100    4262       0       0       0            4691        01010000D   4693
     100       0       0       1       0                               0D   4694
     126    4263       0       0       0                        01010500D   4695
     126       0       0       2       0                               0D   4696
     110    4265       0       0       0                        01010000D   4697
     110       0       0       1       0                               0D   4698
     102    4266       0       0       0                        01010500D   4699
     102       0       0       1       0                               0D   4700
     102    4267       0       0       0                        01010000D   4701
     102       0       0       1       0                               0D   4702
     142    4268       0       0       0                        00010500D   4703
     142       0       0       1       0                               0D   4704
     144    4269       0       0       3                        00010000D   4705
     144       0    -227       1       0                               0D   4706
     128    4270       0       0       0                        01010000D   4707
     128       0       0       3       0                               0D   4708
     126    4273       0       0       0                        01010500D   4709
     126       0       0       2       0                               0D   4710
     110    4275       0       0       0                        01010000D   4711
     110       0       0       1       0                               0D   4712
     126    4276       0       0       0                        01010500D   4713
     126       0       0       2       0                               0D   4714
     110    4278       0       0       0                        01010000D   4715
     110       0       0       1       0                               0D   4716
     126    4279       0       0       0                        01010500D   4717
     126       0       0       2       0                               0D   4718
     110    4281       0       0       0                        01010000D   4719
     110       0       0       1       0                               0D   4720
     126    4282       0       0       0                        01010500D   4721
     126       0       0       2       0                               0D   4722
     110    4284       0       0       0                        01010000D   4723
     110       0       0       1       0                               0D   4724
     102    4285       0       0       0                        01010500D   4725
     102       0       0       1       0                               0D   4726
     102    4286       0       0       0                        01010000D   4727
     102       0       0       1       0                               0D   4728
     142    4287       0       0       0                        00010500D   4729
     142       0       0       1       0                               0D   4730
     144    4288       0       0       3                        00010000D   4731
     144       0    -227       1       0                               0D   4732
     128    4289       0       0       0                        01010000D   4733
     128       0       0       3       0                               0D   4734
     126    4292       0       0       0                        01010500D   4735
     126       0       0       2       0                               0D   4736
     110    4294       0       0       0                        01010000D   4737
     110       0       0       1       0                               0D   4738
     126    4295       0       0       0                        01010500D   4739
     126       0       0       2       0                               0D   4740
     110    4297       0       0       0                        01010000D   4741
     110       0       0       1       0                               0D   4742
     126    4298       0       0       0                        01010500D   4743
     126       0       0       2       0                               0D   4744
     110    4300       0       0       0                        01010000D   4745
     110       0       0       1       0                               0D   4746
     126    4301       0       0       0                        01010500D   4747
     126       0       0       2       0                               0D   4748
     110    4303       0       0       0                        01010000D   4749
     110       0       0       1       0                               0D   4750
     102    4304       0       0       0                        01010500D   4751
     102       0       0       1       0                               0D   4752
     102    4305       0       0       0                        01010000D   4753
     102       0       0       1       0                               0D   4754
     142    4306       0       0       0                        00010500D   4755
     142       0       0       1       0                               0D   4756
     144    4307       0       0       3                        00010000D   4757
     144       0    -227       1       0                               0D   4758
     128    4308       0       0       0                        01010000D   4759
     128       0       0       3       0                               0D   4760
     126    4311       0       0       0                        01010500D   4761
     126       0       0       2       0                               0D   4762
     110    4313       0       0       0                        01010000D   4763
     110       0       0       1       0                               0D   4764
     126    4314       0       0       0                        01010500D   4765
     126       0       0       2       0                               0D   4766
     110    4316       0       0       0                        01010000D   4767
     110       0       0       1       0                               0D   4768
     126    4317       0       0       0                        01010500D   4769
     126       0       0       2       0                               0D   4770
     110    4319       0       0       0                        01010000D   4771
     110       0       0       1       0                               0D   4772
     126    4320       0       0       0                        01010500D   4773
     126       0       0       2       0                               0D   4774
     110    4322       0       0       0                        01010000D   4775
     110       0       0       1       0                               0D   4776
     102    4323       0       0       0                        01010500D   4777
     102       0       0       1       0                               0D   4778
     102    4324       0       0       0                        01010000D   4779
     102       0       0       1       0                               0D   4780
     142    4325       0       0       0                        00010500D   4781
     142       0       0       1       0                               0D   4782
     144    4326       0       0       3                        00010000D   4783
     144       0    -227       1       0                               0D   4784
     128    4327       0       0       0                        01010000D   4785
     128       0       0       3       0                               0D   4786
     126    4330       0       0       0                        01010500D   4787
     126       0       0       2       0                               0D   4788
     110    4332       0       0       0                        01010000D   4789
     110       0       0       1       0                               0D   4790
     126    4333       0       0       0                        01010500D   4791
     126       0       0       2       0                               0D   4792
     110    4335       0       0       0                        01010000D   4793
     110       0       0       1       0                               0D   4794
     126    4336       0       0       0                        01010500D   4795
     126       0       0       2       0                               0D   4796
     110    4338       0       0       0                        01010000D   4797
     110       0       0       1       0                               0D   4798
     126    4339       0       0       0                        01010500D   4799
     126       0       0       2       0                               0D   4800
     110    4341       0       0       0                        01010000D   4801
     110       0       0       1       0                               0D   4802
     102    4342       0       0       0                        01010500D   4803
     102       0       0       1       0                               0D   4804
     102    4343       0       0       0                        01010000D   4805
     102       0       0       1       0                               0D   4806
     142    4344       0       0       0                        00010500D   4807
     142       0       0       1       0                               0D   4808
     144    4345       0       0       3                        00010000D   4809
     144       0    -227       1       0                               0D   4810
     128    4346       0       0       0                        01010000D   4811
     128       0       0       3       0                               0D   4812
     126    4349       0       0       0                        01010500D   4813
     126       0       0       2       0                               0D   4814
     110    4351       0       0       0                        01010000D   4815
     110       0       0       1       0                               0D   4816
     126    4352       0       0       0                        01010500D   4817
     126       0       0      11       0                               0D   4818
     124    4363       0       0       0                        00000000D   4819
     124       0       0       3       0                               0D   4820
     100    4366       0       0       0            4819        01010000D   4821
     100       0       0       1       0                               0D   4822
     126    4367       0       0       0                        01010500D   4823
     126       0       0       2       0                               0D   4824
     110    4369       0       0       0                        01010000D   4825
     110       0       0       1       0                               0D   4826
     126    4370       0       0       0                        01010500D   4827
     126       0       0       2       0                               0D   4828
     110    4372       0       0       0                        01010000D   4829
     110       0       0       1       0                               0D   4830
     126    4373       0       0       0                        01010500D   4831
     126       0       0       2       0                               0D   4832
     110    4375       0       0       0                        01010000D   4833
     110       0       0       1       0                               0D   4834
     102    4376       0       0       0                        01010500D   4835
     102       0       0       1       0                               0D   4836
     102    4377       0       0       0                        01010000D   4837
     102       0       0       1       0                               0D   4838
     142    4378       0       0       0                        00010500D   4839
     142       0       0       1       0                               0D   4840
     144    4379       0       0       3                        00010000D   4841
     144       0    -227       1       0                               0D   4842
     128    4380       0       0       0                        01010000D   4843
     128       0       0       3       0                               0D   4844
     126    4383       0       0       0                        01010500D   4845
     126       0       0       2       0                               0D   4846
     110    4385       0       0       0                        01010000D   4847
     110       0       0       1       0                               0D   4848
     126    4386       0       0       0                        01010500D   4849
     126       0       0       2       0                               0D   4850
     110    4388       0       0       0                        01010000D   4851
     110       0       0       1       0                               0D   4852
     126    4389       0       0       0                        01010500D   4853
     126       0       0       2       0                               0D   4854
     110    4391       0       0       0                        01010000D   4855
     110       0       0       1       0                               0D   4856
     126    4392       0       0       0                        01010500D   4857
     126       0       0       2       0                               0D   4858
     110    4394       0       0       0                        01010000D   4859
     110       0       0       1       0                               0D   4860
     102    4395       0       0       0                        01010500D   4861
     102       0       0       1       0                               0D   4862
     102    4396       0       0       0                        01010000D   4863
     102       0       0       1       0                               0D   4864
     142    4397       0       0       0                        00010500D   4865
     142       0       0       1       0                               0D   4866
     144    4398       0       0       3                        00010000D   4867
     144       0    -227       1       0                               0D   4868
     128    4399       0       0       0                        01010000D   4869
     128       0       0       3       0                               0D   4870
     126    4402       0       0       0                        01010500D   4871
     126       0       0       2       0                               0D   4872
     110    4404       0       0       0                        01010000D   4873
     110       0       0       1       0                               0D   4874
     126    4405       0       0       0                        01010500D   4875
     126       0       0       2       0                               0D   4876
     110    4407       0       0       0                        01010000D   4877
     110       0       0       1       0                               0D   4878
     126    4408       0       0       0                        01010500D   4879
     126       0       0       2       0                               0D   4880
     110    4410       0       0       0                        01010000D   4881
     110       0       0       1       0                               0D   4882
     126    4411       0       0       0                        01010500D   4883
     126       0       0       2       0                               0D   4884
     110    4413       0       0       0                        01010000D   4885
     110       0       0       1       0                               0D   4886
     126    4414       0       0       0                        01010500D   4887
     126       0       0      11       0                               0D   4888
     124    4425       0       0       0                        00000000D   4889
     124       0       0       3       0                               0D   4890
     100    4428       0       0       0            4889        01010000D   4891
     100       0       0       1       0                               0D   4892
     102    4429       0       0       0                        01010500D   4893
     102       0       0       1       0                               0D   4894
     102    4430       0       0       0                        01010000D   4895
     102       0       0       1       0                               0D   4896
     142    4431       0       0       0                        00010500D   4897
     142       0       0       1       0                               0D   4898
     144    4432       0       0       3                        00010000D   4899
     144       0    -227       1       0                               0D   4900
     110    4433       0       0       0                        01010000D   4901
     110       0       0       1       0                               0D   4902
     110    4434       0       0       0                        01010000D   4903
     110       0       0       1       0                               0D   4904
     120    4435       0       0       0                        01010000D   4905
     120       0       0       1       0                               0D   4906
     126    4436       0       0       0                        01010500D   4907
     126       0       0       2       0                               0D   4908
     110    4438       0       0       0                        01010000D   4909
     110       0       0       1       0                               0D   4910
     126    4439       0       0       0                        01010500D   4911
     126       0       0       2       0                               0D   4912
     124    4441       0       0       0                        00000000D   4913
     124       0       0       3       0                               0D   4914
     100    4444       0       0       0            4913        01010000D   4915
     100       0       0       1       0                               0D   4916
     126    4445       0       0       0                        01010500D   4917
     126       0       0       2       0                               0D   4918
     110    4447       0       0       0                        01010000D   4919
     110       0       0       1       0                               0D   4920
     126    4448       0       0       0                        01010500D   4921
     126       0       0       2       0                               0D   4922
     124    4450       0       0       0                        00000000D   4923
     124       0       0       3       0                               0D   4924
     100    4453       0       0       0            4923        01010000D   4925
     100       0       0       1       0                               0D   4926
     102    4454       0       0       0                        01010500D   4927
     102       0       0       1       0                               0D   4928
     102    4455       0       0       0                        01010000D   4929
     102       0       0       1       0                               0D   4930
     142    4456       0       0       0                        00010500D   4931
     142       0       0       1       0                               0D   4932
     144    4457       0       0       3                        00010000D   4933
[truncated: 2,942,974 more chars]
