# Supplementary material for: Time-Based Measurement of Personal Mite Allergen Bioaerosol Exposure over 24 Hour Periods
Source: PLoS One. 2016 May 18;11(5):e0153414. doi: 10.1371/journal.pone.0153414 (PMC4871444; doi:10.1371/journal.pone.0153414)
Supplement: S1 Table — Excel files of the data set for all samples, their sampling time, allergen content, location category and a brief description of locations. Additionally, files for the results comparing the efficiency of the two sampling surfaces, the losses to the walls and orifice, and the data dictionary for the samples. (XLSX) [file pone.0153414.s003.xlsx]

## Sheet: sampler effic
			Total Sampler Allergen Capture Efficiency (%)
id	surface	duration (min)	allergen on Disk - sum segments (pg)	Allergen on Back Filter (pg)	Allergen on Sampler Front (pg)	Allergen on Sampler Back (pg)	Allergen on Sampler Nozzle	Total Allergen (pg)	Efficiency (%)	overall			% on inlet nozzle			% on intermal surfaces			% on back filter
														geom mean			geom mean			geom mean
103	i	1387	259.097	21.5299	75.2598	9.2883	118.729	483.904	53.5431	count	6		24.5357			17.4721			4.44921	not calculated
104	i	1387	37.944	0	15.2992	0	43.1494	96.3926	39.364	geom mean	61.5176		44.7642	16.2865		15.8718	14.5717		0	only 2 of 6 values
106	i	1386	721.705	0	63.7021	12.3116	40.1429	837.861	86.1365				4.79111			9.07235			0
108	i	1402	155.819	0	22.4301	4.1902	12.4859	194.925	79.9378				6.4055			13.6567			0
109	e	1388	180.947	28.812	63.2121	0	57.6156	330.586	54.735				17.4283			19.1212			8.71543
110	e	1378	79.1388	0	0	0	36.8459	115.985	68.2321				31.7679			0	for 5 not 6		0

## Sheet: compare surfaces
				Total Allergen Capture Efficiency (%) (Disk:BackFilter)
id	disk	surface	Duration	Allergen on Disk (pg)	Allergen on Back Filter (pg)	Total Allergen (pg)	% Allergen Captured
ET	1	e	1388	180.947	28.812	209.759	86.2642
DLB	1	e	1378	79.1388	0	79.1388	100		count	15
DLB1	1	e	510	79.6256	0	79.6256	100		count-if 100	8
DLB1	2	e	640	25.8869	0	25.8869	100		geomean	83.9447
DLB1	3	e	280	74.1212	0	74.1212	100
DLB2	1	e	585	120.273	0	120.273	100
DLB2	2	e	530	147.141	40.18	187.321	78.5502
DLB2	3	e	280	4.1514	0	4.1514	100
ET1	1	e	695	75.2019	0	75.2019	100
ET2	1	e	540	64.7398	24.7247	89.4644	72.3637
ET2	2	e	613	237.691	61.3711	299.062	79.4788
ET3	1	e	780	139.608	244.185	383.793	36.3759
ET3	2	e	327	31.2594	21.5215	52.7809	59.2248
ET	1	e	1388	180.947	28.812	209.759	86.2642
DLB	1	e	1378	79.1388	0	79.1388	100
RJ	1	i	1420	509.905	18.6438	528.548	96.4726
BO	1	i	1385	230.781	39.1636	269.945	85.492
DC	1	i	1387	259.097	21.5299	280.627	92.3279		count	20
JL	1	i	1387	37.944	0	37.944	100		count-if 100	11
AM	1	i	1418	80.3811	0	80.3811	100		geomean	84.7473
KH	1	i	1386	721.705	0	721.705	100
AL	1	i	1415	693.909	0	693.909	100
QG	1	i	1402	155.819	0	155.819	100
DLB3	1	i	661	73.2189	0	73.2189	100
DLB3	2	i	547	144.221	0	144.221	100
DLB3	3	i	394	14.6466	0	14.6466	100
ET4	1+2	i	855	1185.16	92.5435	1277.7	92.757
ET4	3	i	585	116.753	26.2612	143.015	81.6374
ET5	1	i	244	13.2073	110.947	124.154	10.6379
ET5	2	i	319	97.0129	23.1217	120.135	80.7535
ET5	3	i	690	65.2375	16.464	81.7015	79.8486
DC	1	i	1387	259.097	21.5299	280.627	92.3279
JL	1	i	1387	37.944	0	37.944	100
KH	1	i	1386	721.705	0	721.705	100
QG	1	i	1402	155.819	0	155.819	100

## Sheet: sampling data
1	sampl_surf	ID_no	repeat	order	time_start_d:hh:mm	sample_time_days	sample_time_min	LL_adj_HDM	total_HDM_pg_per_sample	exp_HDM_pg_per_m3	lctn_cat_1	lctn_cat_2	lctn_cat_3	lctn_cat_4	lctn_cat_5	lctn_cat_6	lctn_cat_7	lctn_cat_8	location \ activity	Figure
2	1	101	1	1	0.90625	0.0173611	25	210.577	31.5865	631.731			1				1		L/R, car	2A(a)
3	1	101	1	2	0.923611	0.0138889	20	27.018	4.0527	101.318			1						L/R, TV	2A(a)
4	1	101	1	3	0.9375	0.0208333	30	25.406	3.8109	63.515	1								B/R, sleep	2A(a)
5	1	101	1	4	0.958333	0.166667	240	100.499	15.0748	31.4059	1								B/R, sleep	2A(a)
6	1	101	1	5	1.125	0.1875	270	218.964	32.8446	60.8233	1								B/R, sleep	2A(a)
7	1	101	1	6	1.3125	0.0361111	52	4.9	0.735	7.06731	1								B/R, sleep	2A(a)
8	1	101	1	7	1.34861	0.0368056	53	8.536	1.2804	12.0792								1	walk, garden	2A(a)
9	1	101	1	8	1.38542	0.0354167	51	338.828	50.8242	498.276			1					1	kitch, L/R, eat outside	2A(a)
10	1	101	1	9	1.42083	0.0319444	46	5.607	0.84105	9.14185							1		car	2A(a)
11	1	101	1	10	1.45278	0.025	36	198.075	29.7112	412.656								1	outside markets	2A(a)
12	1	101	1	11	1.47778	0.0444444	64	438.401	65.7602	513.751					1		1	1	car, nursing home, walking	2A(a)
13	1	101	1	12	1.52222	0.0243056	35	55.852	8.3778	119.683					1			1	restaurant, outside	2A(a)
14	1	101	1	13	1.54653	0.0270833	39	89.251	13.3877	171.637					1		1	1	walk, car, nursing home	2A(a)
15	1	101	1	14	1.57361	0.0173611	25	426.382	63.9573	1279.15			1					1	outside, L/R	2A(a)
16	1	101	1	15	1.59097	0.0270833	39	132.954	19.9431	255.681		1							B/R, relaxing	2A(a)
17	1	101	1	16	1.61806	0.0416667	60	404.302	60.6453	505.378		1	1						B/R tidy, L/R	2A(a)
18	1	101	1	17	1.65972	0.0208333	30	290.887	43.6331	727.218			1						L/R visitors	2A(a)
19	1	101	1	18	1.68056	0.01875	27	4.9	0.735	13.6111					1		1	1	car, shop, outside	2A(a)
20	1	101	1	19	1.69931	0.0208333	30	74.406	11.1609	186.015			1						kitch, cook, L/R	2A(a)
21	1	101	1	20	1.72014	0.06875	99	285.868	42.8802	216.567			1						kitch, L/R, sitting	2A(a)
22	1	101	1	21	1.78889	0.0708333	102	8.956	1.3434	6.58529			1				1		car, L/R sitting	2A(a)
23	1	101	1	22	1.85972	0.0326389	47	52.919	7.93785	84.4452			1						L/R sitting	2A(a)
24	1	102	1	1	0.631944	0.03125	45	4.9	0.735	8.16667				1					office	2A(b)
25	1	102	1	2	0.663194	0.0416667	60	78.365	11.7547	97.9562							1	1	car, walk	2A(b)
26	1	102	1	3	0.704861	0.0347222	50	232.956	34.9434	349.434			1						L/R, Kitch	2A(b)
27	1	102	1	4	0.739583	0.177083	255	1047.69	157.153	308.144			1						L/R, Kitch, Kids/R	2A(b)
28	1	102	1	5	0.916667	0.0208333	30	4.9	0.735	12.25	1								B/R, sleep	2A(b)
29	1	102	1	6	0.9375	0.25	360	24.525	3.67875	5.10938	1								B/R, sleep	2A(b)
30	1	102	1	7	1.1875	0.0208333	30	4.9	0.735	12.25	1								B/R, sleep	2A(b)
31	1	102	1	8	1.20833	0.0416667	60	77.447	11.6171	96.8088	1		1						B/R sleep, bath/rm	2A(b)
32	1	102	1	9	1.25	0.0416667	60	21.598	3.2397	26.9975			1						kitch	2A(b)
33	1	102	1	10	1.29167	0.0520833	75	39.777	5.96655	39.777					1		1	1	car, daycare, walk	2A(b)
34	1	102	1	11	1.34375	0.178472	257	16.183	2.42745	4.72267				1					office	2A(b)
35	1	102	1	12	1.52222	0.0416667	60	4.9	0.735	6.125				1					office café	2A(b)
36	1	102	1	13	1.56389	0.0298611	43	4.9	0.735	8.54651				1					office	2A(b)
37	1	103	1	1	0.678472	0.0222222	32	106.385	15.9578	249.34		1	1						L/R, Bath/rm, B/R non-sleep	2A(c)
38	1	103	1	2	0.700694	0.0340278	49	45.787	6.86805	70.0821		1							B/R on computer	2A(c)
39	1	103	1	3	0.734722	0.0277778	40	4.9	0.735	9.1875		1	1						B/R on computer	2A(c)
40	1	103	1	4	0.7625	0.0743056	107	595.707	89.356	417.552			1					1	Kitch, outside	2A(c)
41	1	103	1	5	0.836806	0.0180556	26	54.421	8.16315	156.984		1							Kids B/R reading	2A(c)
42	1	103	1	6	0.854861	0.129861	187	10.752	1.6128	4.3123		1							B/R on computer	2A(c)
43	1	103	1	7	0.984722	0.0597222	86	89.79	13.4685	78.3052		1	1						L/R, B/R on computer	2A(c)
44	1	103	1	8	1.04444	0.0208333	30	36.707	5.50605	91.7675	1								B/R, sleep	2A(c)
45	1	103	1	9	1.06528	0.106944	154	4.9	0.735	2.38636	1								B/R, sleep	2A(c)
46	1	103	1	10	1.17222	0.106944	154	4.9	0.735	2.38636	1								B/R, sleep	2A(c)
47	1	103	1	11	1.27917	0.0208333	30	4.9	0.735	12.25	1								B/R, sleep	2A(c)
48	1	103	1	12	1.3	0.0326389	47	229.696	34.4544	366.536		1	1						B/R, kitch	2A(c)
49	1	103	1	13	1.33264	0.0201389	29	4.9	0.735	12.6724								1	walk outside	2A(c)
50	1	103	1	14	1.35278	0.0409722	59	111.882	16.7823	142.223				1				1	walk, office meeting	2A(c)
51	1	103	1	15	1.39375	0.0256944	37	20.655	3.09825	41.8682				1					office desk work	2A(c)
52	1	103	1	16	1.41944	0.0583333	84	4.9	0.735	4.375				1					office meeting	2A(c)
53	1	103	1	17	1.47778	0.0756944	109	248.038	37.2057	170.668				1					office work, meeting	2A(c)
54	1	103	1	18	1.55347	0.0180556	26	20.481	3.07215	59.0798				1	1			1	work, outside, café	2A(c)
55	1	103	1	19	1.57153	0.0701389	101	157.013	23.552	116.594					1				lecture theatre	2A(c)
56	1	104	1	1	0.954861	0.0256944	37	4.9	0.735	9.93243							1		car	2A(d)
57	1	104	1	2	0.980556	0.0298611	43	4.9	0.735	8.54651			1					1	walk, L/R, Bath/rm, Kitch	2A(d)
58	1	104	1	3	1.01042	0.0215278	31	4.9	0.735	11.8548		1							B/R not sleeping	2A(d)
59	1	104	1	4	1.03194	0.0208333	30	4.9	0.735	12.25	1								B/R, sleep	2A(d)
60	1	104	1	5	1.05278	0.189583	273	4.9	0.735	1.34615	1								B/R, sleep	2A(d)
61	1	104	1	6	1.24236	0.190278	274	4.9	0.735	1.34124	1								B/R, sleep	2A(d)
62	1	104	1	7	1.43264	0.0208333	30	4.9	0.735	12.25	1								B/R, sleep	2A(d)
63	1	104	1	8	1.45347	0.0208333	30	4.9	0.735	12.25			1						laundry, L/R	2A(d)
64	1	104	1	9	1.47431	0.0541667	78	91.451	13.7176	87.9337			1					1	L/R, outside	2A(d)
65	1	104	1	10	1.52847	0.0284722	41	4.9	0.735	8.96341			1					1	L/R, laundry, outside	2A(d)
66	1	104	1	11	1.55694	0.0284722	41	4.9	0.735	8.96341							1	1	car, walk	2A(d)
67	1	104	1	12	1.58542	0.0361111	52	59.482	8.9223	85.7913					1				restaurant, shops	2A(d)
68	1	104	1	13	1.62153	0.0277778	40	4.9	0.735	9.1875					1				shops	2A(d)
69	1	104	1	14	1.64931	0.0291667	42	4.9	0.735	8.75					1		1		shops, car	2A(d)
70	1	104	1	15	1.67847	0.0201389	29	40.564	6.0846	104.907							1	1	car, walk	2A(d)
71	1	104	1	16	1.69861	0.0305556	44	4.9	0.735	8.35227			1				1	1	L/R, kitch, car	2A(d)
72	1	104	1	17	1.72917	0.0201389	29	4.9	0.735	12.6724			1						L/R, cleaning	2A(d)
73	1	104	1	18	1.74931	0.0284722	41	43.208	6.4812	79.039			1						L/R sitting	2A(d)
74	1	104	1	19	1.77778	0.0194444	28	4.9	0.735	13.125			1						L/R, vacuuming	2A(d)
75	1	104	1	20	1.79722	0.0631944	91	4.9	0.735	4.03846			1						L/R eating, kitch	2A(d)
76	1	104	1	21	1.86042	0.0576389	83	18.255	2.73825	16.4955			1						L/R, TV	2A(d)
77	1	105	1	1	0.633333	0.00902778	13	4.9	0.735	28.2692				1					office	2A(e)
78	1	105	1	2	0.642361	0.0270833	39	4.9	0.735	9.42308							1	1	car, walk	2A(e)
79	1	105	1	3	0.669444	0.0270833	39	4.9	0.735	9.42308				1					office meeting	2A(e)
80	1	105	1	4	0.696528	0.0243056	35	4.9	0.735	10.5							1	1	car, walk	2A(e)
81	1	105	1	5	0.720833	0.0326389	47	143.648	21.5472	229.226				1					office, lab	2A(e)
82	1	105	1	6	0.753472	0.0381944	55	65.198	9.7797	88.9064						1		1	train, walk	2A(e)
83	1	105	1	7	0.791667	0.0256944	37	13.785	2.06775	27.9426		1	1						B/R, bath/rm	2A(e)
84	1	105	1	8	0.817361	0.0645833	93	26.545	3.98175	21.4073		1							B/R computer	2A(e)
85	1	105	1	9	0.881944	0.0208333	30	41.905	6.28575	104.763	1								B/R, sleep	2A(e)
86	1	105	1	10	0.902778	0.188194	271	21.754	3.2631	6.02048	1								B/R, sleep	2A(e)
87	1	105	1	11	1.09097	0.188194	271	4.9	0.735	1.35609	1								B/R, sleep	2A(e)
88	1	105	1	12	1.27917	0.0208333	30	4.9	0.735	12.25	1								B/R, sleep	2A(e)
89	1	105	1	13	1.3	0.0361111	52	10.147	1.52205	14.6351		1	1						B/R, kitch	2A(e)
90	1	105	1	14	1.33611	0.0222222	32	104.855	15.7282	245.754						1		1	walk, shop, train	2A(e)
91	1	105	1	15	1.35833	0.0263889	38	22.433	3.36495	44.2757						1		1	walk, bus	2A(e)
92	1	105	1	16	1.38472	0.0513889	74	29.175	4.37625	29.5693				1					office, work café	2A(e)
93	1	105	1	17	1.43611	0.0215278	31	4.9	0.735	11.8548				1					offices, lab	2A(e)
94	1	105	1	18	1.45764	0.05625	81	4.9	0.735	4.53704				1				1	office, outside, lab	2A(e)
95	1	105	1	19	1.51389	0.0416667	60	4.9	0.735	6.125				1					office alone	2A(e)
96	1	105	1	20	1.55556	0.0284722	41	56.429	8.46435	103.224				1					offices, lab	2A(e)
97	1	105	1	21	1.58403	0.0340278	49	4.9	0.735	7.5				1					office alone	2A(e)
98	1	106	1	1	0.631944	0.0618056	89	18.209	2.73135	15.3447				1					work café	2A(f)
99	1	106	1	2	0.69375	0.0756944	109	53.082	7.9623	36.5243				1				1	office, outside	2A(f)
100	1	106	1	3	0.769444	0.0763889	110	4.9	0.735	3.34091				1				1	office, outside	2A(f)
101	1	106	1	4	0.845833	0.0381944	55	4.9	0.735	6.68182				1				1	office, outside	2A(f)
102	1	106	1	5	0.884028	0.0201389	29	4.9	0.735	12.6724						1		1	bus, walk	2A(f)
103	1	106	1	6	0.904167	0.0402778	58	33.075	4.96125	42.7694						1		1	train, walk	2A(f)
104	1	106	1	7	0.944444	0.104167	150	400.743	60.1114	200.371		1	1						B/R computer. Kitch	2A(f)
105	1	106	1	8	1.04861	0.0208333	30	693.026	103.954	1732.56	1								B/R sleep	2A(f)
106	1	106	1	9	1.06944	0.10625	153	531.904	79.7856	260.737	1								B/R sleep	2A(f)
107	1	106	1	10	1.17569	0.10625	153	336.677	50.5016	165.038	1								B/R sleep	2A(f)
108	1	106	1	11	1.28194	0.0208333	30	88.188	13.2282	220.47	1								B/R sleep	2A(f)
109	1	106	1	12	1.30278	0.0215278	31	332.839	49.9258	805.256		1	1				1	1	B/R Kitch, car, walk	2A(f)
110	1	106	1	13	1.32431	0.0319444	46	47.378	7.1067	77.2467						1		1	train, walk	2A(f)
111	1	106	1	14	1.35625	0.0194444	28	112.169	16.8254	300.453						1		1	bus, walk	2A(f)
112	1	106	1	15	1.37569	0.1375	198	863.37	129.506	327.034					1				seminar meeting	2A(f)
113	1	106	1	16	1.51319	0.0215278	31	59.849	8.97735	144.796						1		1	bus, walk	2A(f)
114	1	106	1	17	1.53472	0.0340278	49	1156.23	173.435	1769.74						1		1	another bus, walk	2A(f)
115	1	106	1	18	1.56875	0.0256944	37	84.623	12.6935	171.533				1					office alone	2A(f)
116	1	107	1	1	0.697917	0.0284722	41	4.9	0.735	8.96341				1					office	2A(g)
117	1	107	1	2	0.726389	0.0208333	30	15.788	2.3682	39.47								1	cycle	2A(g)
118	1	107	1	3	0.747222	0.0208333	30	29.045	4.35675	72.6125			1						L/R	2A(g)
119	1	107	1	4	0.768056	0.148611	214	137.999	20.6998	48.3641			1						L/R	2A(g)
120	1	107	1	5	0.916667	0.0208333	30	4.9	0.735	12.25	1								B/R, sleep	2A(g)
121	1	107	1	6	0.9375	0.170833	246	4.9	0.735	1.4939	1								B/R, sleep	2A(g)
122	1	107	1	7	1.10833	0.170833	246	4.9	0.735	1.4939	1								B/R, sleep	2A(g)
123	1	107	1	8	1.27917	0.0208333	30	4.9	0.735	12.25	1								B/R, sleep	2A(g)
124	1	107	1	9	1.3	0.0194444	28	537.559	80.6338	1439.89			1						L/R	2A(g)
125	1	107	1	10	1.31944	0.0263889	38	70.403	10.5605	138.953								1	cycle	2A(g)
126	1	107	1	11	1.34583	0.0194444	28	724.392	108.659	1940.34				1					office, café	2A(g)
127	1	107	1	12	1.36528	0.0409722	59	960.61	144.091	1221.11				1					office meeting	2A(g)
128	1	107	1	13	1.40625	0.0256944	37	631.069	94.6603	1279.19				1					office, café	2A(g)
129	1	107	1	14	1.43194	0.0645833	93	1166.66	174.998	940.852				1					office meeting	2A(g)
130	1	107	1	15	1.49653	0.0875	126	36.027	5.40405	21.4446				1					office	2A(g)
131	1	107	1	16	1.58403	0.0791667	114	123.258	18.4887	81.0908				1					office, café	2A(g)
132	1	107	1	17	1.66319	0.0173611	25	193.257	28.9886	579.771				1					offices, meeting	2A(g)
133	1	108	1	1	0.60625	0.0583333	84	4.9	0.735	4.375				1					office, lab	2A(h)
134	1	108	1	2	0.664583	0.0465278	67	12.833	1.92495	14.3653				1					office	2A(h)
135	1	108	1	3	0.711111	0.04375	63	499.266	74.8899	594.364						1		1	walk, bus, train	2A(h)
136	1	108	1	4	0.754861	0.0173611	25	73.279	10.9918	219.837			1						kitch	2A(h)
137	1	108	1	5	0.772222	0.0381944	55	125.247	18.7871	170.791			1						L/R TV	2A(h)
138	1	108	1	6	0.810417	0.0229167	33	4.9	0.735	11.1364			1						kitch, L/R	2A(h)
139	1	108	1	7	0.833333	0.0236111	34	4.9	0.735	10.8088								1	walk outside	2A(h)
140	1	108	1	8	0.856944	0.0916667	132	4.9	0.735	2.78409			1						L/R TV	2A(h)
141	1	108	1	9	0.948611	0.0180556	26	16.962	2.5443	48.9288			1						bath/rm	2A(h)
142	1	108	1	10	0.966667	0.0375	54	19.557	2.93355	27.1625		1							B/R	2A(h)
143	1	108	1	11	1.00417	0.0208333	30	22.777	3.41655	56.9425	1								B/R, sleep	2A(h)
144	1	108	1	12	1.025	0.123611	178	4.9	0.735	2.06461	1								B/R, sleep	2A(h)
145	1	108	1	13	1.14861	0.136111	196	4.9	0.735	1.875	1								B/R, sleep	2A(h)
146	1	108	1	14	1.28472	0.0208333	30	4.9	0.735	12.25	1								B/R, sleep	2A(h)
147	1	108	1	15	1.30556	0.0340278	49	81.566	12.2349	124.846		1	1						B/R, kitch	2A(h)
148	1	108	1	16	1.33958	0.0388889	56	51.4	7.71	68.8393						1	1	1	car, bus, train, walk	2A(h)
149	1	108	1	17	1.37847	0.0375	54	4.9	0.735	6.80556				1					office	2A(h)
150	1	108	1	18	1.41597	0.0472222	68	68.253	10.238	75.279				1					office meeting	2A(h)
151	1	108	1	19	1.46319	0.0423611	61	4.9	0.735	6.02459				1					office, meeting	2A(h)
152	1	108	1	20	1.50556	0.0326389	47	33.345	5.00175	53.2101				1					office meeting	2A(h)
153	1	108	1	21	1.53819	0.01875	27	25.297	3.79455	70.2694				1					office, meeting	2A(h)
154	1	108	1	22	1.55694	0.0229167	33	4.9	0.735	11.1364				1					office	2A(h)
155	0	109	1	1	0.694444	0.0506944	73	328.449	49.2674	337.448				1			1	1	office, walk, car	2B(a)
156	0	109	1	2	0.745139	0.01875	27	4.9	0.735	13.6111			1						kitch cooking	2B(a)
157	0	109	1	3	0.763889	0.0284722	41	69.611	10.4417	127.337			1						L/R eating	2B(a)
158	0	109	1	4	0.792361	0.0381944	55	40.455	6.06825	55.1659			1						L/R, TV	2B(a)
159	0	109	1	5	0.830556	0.01875	27	86.033	12.905	238.981			1						L/R, kitch	2B(a)
160	0	109	1	6	0.849306	0.025	36	4.9	0.735	10.2083			1						L/R computer	2B(a)
161	0	109	1	7	0.874306	0.0451389	65	4.9	0.735	5.65385			1						L/R, TV, Bath/rm	2B(a)
162	0	109	1	8	0.919444	0.0208333	30	141.494	21.2241	353.735	1								B/R, sleep	2B(a)
163	0	109	1	9	0.940278	0.16875	243	4.9	0.735	1.51235	1								B/R, sleep	2B(a)
164	0	109	1	10	1.10903	0.16875	243	230.127	34.5191	71.0269	1								B/R, sleep	2B(a)
165	0	109	1	11	1.27778	0.0208333	30	4.9	0.735	12.25	1								B/R, sleep	2B(a)
166	0	109	1	12	1.29861	0.0298611	43	63.722	9.5583	111.143			1						Kitch, reading	2B(a)
167	0	109	1	13	1.32847	0.0236111	34	4.9	0.735	10.8088			1				1	1	Kitch, bath/rm, car, walk	2B(a)
168	0	109	1	14	1.35208	0.0409722	59	4.9	0.735	6.22881				1					office alone	2B(a)
169	0	109	1	15	1.39306	0.0368056	53	4.9	0.735	6.93396				1					office with others	2B(a)
170	0	109	1	16	1.42986	0.0972222	140	137.545	20.6317	73.6848				1					offices talking	2B(a)
171	0	109	1	17	1.52708	0.0354167	51	100.752	15.1128	148.165				1				1	offices, outside	2B(a)
172	0	109	1	18	1.5625	0.0416667	60	4.9	0.735	6.125				1					office alone	2B(a)
173	0	109	1	19	1.60417	0.0541667	78	4.9	0.735	4.71154				1					office with others	2B(a)
174	0	110	1	1	0.782639	0.0333333	48	81.464	12.2196	127.287			1				1	1	car, walk, house	2C(a)
175	0	110	1	2	0.815972	0.075	108	77.806	11.6709	54.0319					1			1	resturant, shop, walk	2C(a)
176	0	110	1	3	0.890972	0.0423611	61	57.491	8.62365	70.6857			1				1	1	L/R, car, walk	2C(a)
177	0	110	1	4	0.933333	0.0208333	30	32.933	4.93995	82.3325			1						L/R TV	2C(a)
178	0	110	1	5	0.954167	0.0381944	55	4.9	0.735	6.68182		1							B/R, reading	2C(a)
179	0	110	1	6	0.992361	0.0208333	30	4.9	0.735	12.25	1								B/R sleep	2C(a)
180	0	110	1	7	1.01319	0.10625	153	4.9	0.735	2.40196	1								B/R sleep	2C(a)
181	0	110	1	8	1.11944	0.10625	153	4.9	0.735	2.40196	1								B/R sleep	2C(a)
182	0	110	1	9	1.22569	0.0208333	30	4.9	0.735	12.25	1								B/R sleep	2C(a)
183	0	110	1	10	1.24653	0.0902778	130	39.79	5.9685	22.9558			1						L/R TV	2C(a)
184	0	110	1	11	1.33681	0.0444444	64	4.9	0.735	5.74219			1						L/R TV	2C(a)
185	0	110	1	12	1.38125	0.0340278	49	148.697	22.3045	227.597		1	1						B/R, bath/rm, L/R	2C(a)
186	0	110	1	13	1.41528	0.0236111	34	4.9	0.735	10.8088						1	1	1	car, train, walk	2C(a)
187	0	110	1	14	1.43889	0.0277778	40	70.676	10.6014	132.518								1	walk	2C(a)
188	0	110	1	15	1.46667	0.0743056	107	4.9	0.735	3.43458				1					office and corridor chats	2C(a)
189	0	110	1	16	1.54097	0.0222222	32	4.9	0.735	11.4844								1	walk and lunch outside	2C(a)
190	0	110	1	17	1.56319	0.0659722	95	4.9	0.735	3.86842				1					office	2C(a)
191	0	110	1	18	1.62917	0.0354167	51	4.9	0.735	7.20588				1					lab	2C(a)
192	0	110	1	19	1.66458	0.0291667	42	4.9	0.735	8.75				1					office	2C(a)
193	0	110	1	20	1.69375	0.01875	27	4.9	0.735	13.6111				1					lab	2C(a)
194	0	110	1	21	1.7125	0.0270833	39	15.894	2.3841	30.5654				1					offices	2C(a)
195	1	110	2	1	0.916667	0.03125	45	4.9	0.735	8.16667			1						kitch	2C(b)
196	1	110	2	2	0.947917	0.0430556	62	4.9	0.735	5.92742			1						kitch, computer	2C(b)
197	1	110	2	3	0.990972	0.122917	177	488.126	73.2189	206.833			1						bath/rm, L/R	2C(b)
198	1	110	2	4	1.11389	0.0493056	71	4.9	0.735	5.17606		1							B/R getting ready for bed	2C(b)
199	1	110	2	5	1.16319	0.0208333	30	4.9	0.735	12.25	1								B/R, sleep, disturbed	2C(b)
200	1	110	2	6	1.18403	0.0902778	130	4.9	0.735	2.82692	1								B/R, sleep	2C(b)
201	1	110	2	7	1.27431	0.0208333	30	4.9	0.735	12.25	1								B/R, sleep	2C(b)
202	1	110	2	8	1.29514	0.0763889	110	4.9	0.735	3.34091	1								B/R, sleep	2C(b)
203	1	110	2	9	1.37153	0.00416667	6	4.9	0.735	61.25		1	1						B/R, L/R	2C(b)
204	1	110	2	10	1.38264	0.0131944	19	327.364	49.1046	1292.23			1						L/R	2C(b)
205	1	110	2	11	1.39583	0.0625	90	231.697	34.7546	193.081			1						kitch, L/R	2C(b)
206	1	110	2	12	1.45833	0.0847222	122	71.549	10.7324	43.985			1						L/R	2C(b)
207	1	110	2	13	1.54306	0.0104167	15	4.9	0.735	24.5		1	1						B/R, bath/rm	2C(b)
208	1	110	2	14	1.55347	0.0194444	28	4.9	0.735	13.125		1	1						B/R, laundry, L/R	2C(b)
209	1	110	2	15	1.57292	0.01875	27	4.9	0.735	13.6111			1						kitch	2C(b)
210	1	110	2	16	1.59167	0.0208333	30	4.9	0.735	12.25			1						L/R	2C(b)
211	1	110	2	17	1.6125	0.0256944	37	4.9	0.735	9.93243			1						L/R	2C(b)
212	1	110	2	18	1.63819	0.00763889	11	4.9	0.735	33.4091			1						kitch	2C(b)
213	1	110	2	19	1.64583	0.116667	168	330.864	49.6296	147.707			1						L/R	2C(b)
214	1	110	2	20	1.76806	0.0208333	30	4.9	0.735	12.25			1						L/R	2C(b)
215	1	110	2	21	1.78889	0.0173611	25	4.9	0.735	14.7			1						kitch	2C(b)
216	1	110	2	22	1.80625	0.0270833	39	4.9	0.735	9.42308			1						L/R	2C(b)
217	1	110	2	23	1.83333	0.0104167	15	4.9	0.735	24.5								1	walk outside	2C(b)
218	1	110	2	24	1.84375	0.0972222	140	97.644	14.6466	52.3093			1						L/R	2C(b)
219	1	110	2	25	1.94097	0.100694	145	4.9	0.735	2.53448			1						L/R	2C(b)
220	1	109	2	1	0.354167	0.0402778	58	313.486	47.0229	405.37			1						kitch	2B(b)
221	1	109	2	2	0.394444	0.0541667	78	23.422	3.5133	22.5212					1			1	walk outside, shopping	2B(b)
222	1	109	2	3	0.448611	0.134722	194	1008.3	151.245	389.806			1						L/R, kitch	2B(b)
223	1	109	2	4	0.583333	0.0416667	60	4.9	0.735	6.125								1	cycle	2B(b)
224	1	109	2	5	0.625	0.0625	90	273.005	40.9507	227.504			1					1	kitch, eat outside	2B(b)
225	1	109	2	6	0.6875	0.0694444	100	5006.07	750.911	3754.55			1						house, sorting for travel	2B(b)
226	1	109	2	7	0.756944	0.0347222	50	259.391	38.9087	389.087			1						kitch	2B(b)
227	1	109	2	8	0.791667	0.104167	150	712.427	106.864	356.214			1						kitch, cook, eat	2B(b)
228	1	109	2	9	0.895833	0.0520833	75	304.961	45.7442	304.961		1							B/R	2B(b)
229	1	109	2	10	0.951389	0.0208333	30	4.9	0.735	12.25	1								B/R sleep	2B(b)
230	1	109	2	11	0.972222	0.163194	235	129.083	19.3624	41.1967	1								B/R sleep	2B(b)
231	1	109	2	12	1.13542	0.166667	240	151.461	22.7192	47.3316	1								B/R sleep	2B(b)
232	1	109	2	13	1.30208	0.0208333	30	254.295	38.1442	635.737	1								B/R sleep	2B(b)
233	1	109	2	14	1.32292	0.0347222	50	233.923	35.0884	350.884		1							B/R	2B(b)
234	1	109	3	1	0.458333	0.0423611	61	45.112	6.7668	55.4656			1						home computer	2B(c )
235	1	109	3	2	0.500694	0.0666667	96	42.937	6.44055	33.5445								1	walk, shops	2B(c )
236	1	109	3	3	0.567361	0.0159722	23	4.9	0.735	15.9783			1						kitch	2B(c )
237	1	109	3	4	0.583333	0.0444444	64	4.9	0.735	5.74219			1						home computer	2B(c )
238	1	109	3	5	0.695139	0.0131944	19	50.617	7.59255	199.804							1	1	car, walk	2B(c )
239	1	109	3	6	0.708333	0.0694444	100	265.753	39.8629	199.315				1					office meeting	2B(c )
240	1	109	3	7	0.777778	0.00902778	13	4.9	0.735	28.2692							1	1	car, walking	2B(c )
241	1	109	3	8	0.786806	0.0256944	37	4.9	0.735	9.93243			1						kitch	2B(c )
242	1	109	3	9	0.8125	0.0729167	105	133.493	20.0239	95.3521			1						L/R	2B(c )
243	1	109	3	10	0.885417	0.03125	45	196.89	29.5335	328.15			1						L/R	2B(c )
244	1	109	3	11	0.916667	0.0208333	30	10.612	1.5918	26.53	1								B/R sleep	2B(c )
245	1	109	3	12	0.9375	0.0208333	30	54.971	8.24565	137.427	1								B/R sleep	2B(c )
246	1	109	3	13	0.958333	0.125	180	97.372	14.6058	40.5717	1								B/R sleep	2B(c )
247	1	109	3	14	1.08333	0.125	180	28.553	4.28295	11.8971	1								B/R sleep	2B(c )
248	1	109	3	15	1.20833	0.104167	150	4.9	0.735	2.45		1							B/R	2B(c )
249	1	109	3	16	1.3125	0.0659722	95	162.861	24.4291	128.574			1						L/R	2B(c )
250	1	109	3	17	1.37847	0.0173611	25	80.548	12.0822	241.644				1			1	1	car, office, walk	2B(c )
251	1	109	3	18	1.39583	0.020833	30	4.9	0.735	12.25				1					office	2B(c )
252	0	110	3	1	0.625	0.0208333	30	4.9	0.735	12.25				1					office, lab	2C(c )
253	0	110	3	2	0.645833	0.104167	150	4.9	1.47	4.9				1					office, lab	2C(c )
254	0	110	3	3	0.75	0.0416667	60	19.273	2.89095	24.0912						1		1	bus, walk	2C(c )
255	0	110	3	4	0.791667	0.0416667	60	129.852	19.4778	162.315			1					1	walk outside, L/R different house	2C(c )
256	0	110	3	5	0.833333	0.0208333	30	4.9	0.735	12.25								1	walk outside	2C(c )
257	0	110	3	6	0.854167	0.104167	150	97.266	29.1798	97.266		1	1						kitch, B/R	2C(c )
258	0	110	3	7	0.958333	0.0208333	30	187.18	28.077	467.95		1	1						kitch, B/R	2C(c )
259	0	110	3	8	0.979167	0.0208333	30	4.9	0.735	12.25		1							B/R organising	2C(c )
260	0	110	3	9	1	0.0208333	30	73.118	10.9677	182.795		1							B/R preparations for bed	2C(c )
261	0	110	3	10	1.02083	0.0416667	60	4.9	0.735	6.125		1							B/R read	2C(c )
262	0	110	3	11	1.0625	0.0416667	60	4.9	0.735	6.125	1								B/R sleep	2C(c )
263	0	110	3	12	1.10417	0.0208333	30	4.9	0.735	12.25	1		1						B/R sleep + bath/rm	2C(c )
264	0	110	3	13	1.125	0.114583	165	4.9	1.47	4.45455	1								B/R sleep	2C(c )
265	0	110	3	14	1.23958	0.114583	165	4.9	1.47	4.45455	1								B/R sleep	2C(c )
266	0	110	3	15	1.35417	0.0416667	60	32.148	4.8222	40.185		1							B/R read	2C(c )
267	0	110	3	16	1.39583	0.0277778	40	67.313	10.097	126.212		1	1						B/R, bath/rm	2C(c )
268	0	110	3	17	1.42361	0.0138889	15	4.9	0.735	24.5			1						L/R	2C(c )
269	0	110	3	18	1.4375	0.0416667	60	8.889	1.33335	11.1112			1						L/R reading	2C(c )
270	0	110	3	19	1.47917	0.0208333	30	141.001	21.1502	352.502		1	1						L/R, B/R. laundry	2C(c )
271	0	110	3	20	1.5	0.0208333	30	54.903	8.23545	137.257			1					1	laundry, garden	2C(c )
272	0	110	3	21	1.52083	0.0208333	30	4.9	0.735	12.25			1						L/R reading	2C(c )
273	0	110	3	22	1.54167	0.0416667	60	163.741	24.5612	204.676			1						kitch cooking	2C(c )
274	0	110	3	23	1.58333	0.0416667	60	102.857	15.4285	128.571			1						L/R reading	2C(c )
275	0	110	4	1	0.979167	0.0416667	60	756.789	113.518	945.986			1						L/R	2C(d)
276	0	110	4	2	0.0208333	0.0416667	60	45.028	6.7542	56.285			1						L/R reading	2C(d)
277	0	110	4	3	0.0625	0.0416667	60	4.9	0.735	6.125	1		1						L/R, B/R sleep	2C(d)
278	0	110	4	4	1.10417	0.0208333	30	4.9	0.735	12.25	1								B/R sleep	2C(d)
279	0	110	4	5	1.125	0.135417	195	4.9	1.47	3.76923	1								B/R sleep	2C(d)
280	0	110	4	6	1.26042	0.135417	195	4.9	1.47	3.76923	1								B/R sleep	2C(d)
281	0	110	4	7	1.39583	0.0208333	30	4.9	0.735	12.25		1							B/R not in bed	2C(d)
282	0	110	4	8	1.41667	0.0208333	30	217.313	32.5969	543.283		1	1						B/R kitch	2C(d)
283	0	110	4	9	1.4375	0.104167	150	171.077	51.3231	171.077			1						kitch TV, read	2C(d)
284	0	110	4	10	1.54167	0.0833333	120	224.85	33.7275	140.531			1						kitch, cook, eat	2C(d)
285	0	110	4	11	1.625	0.0625	90	176.48	26.472	147.067			1					1	kitch, garden	2C(d)
286	0	110	4	12	1.6875	0.0625	90	4.9	0.735	4.08333			1						kitch other people	2C(d)
287	0	110	4	13	1.75	0.0347222	50	20.146	3.0219	30.219			1						Kitch, bath/rm	2C(d)
288	0	110	4	14	1.78472	0.00694444	10	19.096	2.8644	143.22			1						L/R	2C(d)
289	0	110	4	15	1.79167	0.0208333	30	4.9	0.735	12.25							1	1	car, walk	2C(d)
290	0	110	4	16	1.8125	0.0625	90	8.58	1.287	7.15					1				restaurant	2C(d)
291	0	110	4	17	1.875	0.0625	90	4.9	0.735	4.08333					1			1	walk, hotel	2C(d)
292	0	110	4	18	1.9375	0.0208333	30	4.9	0.735	12.25			1				1	1	walk, car, kitch	2C(d)
293	0	110	4	19	1.95833	0.0208333	30	4.9	0.735	12.25			1						kitch	2C(d)
294	0	109	4	1	0.927083	0.0215278	31	65.671	9.85065	158.881			1						L/R	not graphed
295	0	109	4	2	0.948611	0.167708	241	121.992	36.5976	75.9286	1								B/R sleep	not graphed
296	0	109	4	3	1.11632	0.167708	241	73.509	22.0527	45.7525	1								B/R sleep	not graphed
297	0	109	4	4	1.28403	0.0229167	33	29.18	4.377	66.3182		1	1						B/R no sleep, kitch	not graphed
298	0	109	4	5	1.30694	0.0583333	84	4.9	0.735	4.375			1						L/R	not graphed
299	0	109	4	6	1.36528	0.0444444	64	12.284	1.8426	14.3953				1			1	1	car, office, walk	not graphed
300	0	109	5	1	0.461806	0.0159722	23	17.393	2.60895	56.7163			1						L/R, bath/rm	2B(d)
301	0	109	5	2	0.477778	0.0145833	21	4.9	0.735	17.5			1						L/R	2B(d)
302	0	109	5	3	0.492361	0.0354167	51	4.9	0.735	7.20588							1	1	car, walking	2B(d)
303	0	109	5	4	0.527778	0.03125	45	31.199	4.67985	51.9983				1					office	2B(d)
304	0	109	5	5	0.559028	0.0111111	16	13.556	2.0334	63.5437				1					work kitch	2B(d)
305	0	109	5	6	0.570139	0.0923611	133	61.565	9.23475	34.7171				1					office	2B(d)
306	0	109	5	7	0.6625	0.0166667	24	453.117	67.9676	1415.99				1					office	2B(d)
307	0	109	5	8	0.679167	0.0125	18	4.9	0.735	20.4167				1					office	2B(d)
308	0	109	5	9	0.691667	0.0138889	20	4.9	0.735	18.375							1	1	drive, walk	2B(d)
309	0	109	5	10	1.0625	0.0208333	30	87.855	13.1783	219.638	1								B/R sleep	2B(d)
310	0	109	5	11	1.08333	0.104167	150	4.9	1.47	4.9	1								B/R sleep	2B(d)
311	0	109	5	12	1.1875	0.104167	150	9.594	2.8782	9.594	1								B/R sleep	2B(d)
312	0	109	5	13	1.29167	0.0208333	30	17.714	2.6571	44.285	1								B/R sleep	2B(d)
313	0	109	6	2	0.703472	0.0243056	35	63.565	9.53475	136.211			1				1		L/R, car to shops	2B(e)
314	0	109	6	3	0.727778	0.0180556	26	4.9	0.735	14.1346					1			1	at workships, walk	2B(e)
315	0	109	6	4	0.745833	0.0201389	29	18.403	2.76045	47.594			1						L/R on computer	2B(e)
316	0	109	6	5	0.765972	0.0111111	16	4.9	0.735	22.9688			1						bath/rm, kitch	2B(e)
317	0	109	6	6	0.777083	0.0875	126	351.844	52.7766	209.431			1						L/R watch TV	2B(e)
318	0	109	6	7	0.864583	0.0520833	75	227.369	34.1054	227.369		1							B/R non-sleep	2B(e)
319	0	109	6	8	0.916667	0.0347222	50	165.096	24.7644	247.644	1								B/R sleep	2B(e)
320	0	109	6	9	0.951389	0.0208333	30	4.9	0.735	12.25	1								B/R sleep	2B(e)
321	0	109	6	10	0.972222	0.177083	255	4.9	1.47	2.88235	1								B/R sleep	2B(e)
322	0	109	6	11	1.14931	0.177083	255	20.373	6.1119	11.9841	1								B/R sleep	2B(e)
323	0	109	6	12	1.32639	0.0138889	20	4.9	0.735	18.375		1							B/R non-sleep	2B(e)
324	0	109	6	13	1.34028	0.0208333	30	4.9	0.735	12.25		1							kitch	2B(e)
325	0	109	6	14	1.36111	0.0381944	55	4.9	0.735	6.68182			1						L/R	2B(e)
326	0	109	7	1	0.982639	0.0208333	30	4.9	0.735	8.1585	1								B/R sleep	2B(f)
327	0	109	7	2	1.00347	0.333333	480	89.936	62.9552	43.6752	1								B/R sleep	2B(f)
328	0	109	7	3	1.33681	0.0208333	30	11.897	1.78455	19.8085	1								B/R sleep	2B(f)
329	0	109	7	4	1.37292	0.00902778	13	38.075	5.71125	146.296			1						L/R, kitch	2B(f)
330	0	109	7	5	1.38194	0.0104167	15	4.9	0.735	16.317							1	1	car, walk	2B(f)
331	0	109	7	6	1.39236	0.04375	63	4.9	0.735	3.885								1	outside	2B(f)
332	0	109	7	7	1.43611	0.0118056	17	116.07	17.4105	341.041							1		car	2B(f)
333	0	109	7	8	1.44792	0.0604167	87	590.967	88.645	339.297			1					1	loading house to truck	2B(f)
334	0	109	7	9	1.50833	0.0194444	28	4.9	0.735	8.74125							1		car	2B(f)
335	0	109	7	10	1.52778	0.0173611	25	83.465	12.5198	166.763			1					1	car, L/R	2B(f)
336	0	109	7	11	1.54514	0.0215278	31	100.286	15.0429	161.59							1	1	car, outside	2B(f)
337	0	109	7	12	1.56667	0.0270833	39	4.9	0.735	6.27577			1					1	Kitch, garden	2B(f)
338	0	109	7	13	1.59375	0.0305556	44	4.9	0.735	5.56261			1						L/R	2B(f)
339	0	109	7	14	1.62431	0.0111111	16	4.9	0.735	15.2972					1			1	outside, shop	2B(f)
340	0	109	7	15	1.63542	0.0138889	20	4.9	0.735	12.2378			1						L/R	2B(f)
341	0	109	7	16	1.64931	0.0486111	70	22.953	3.44295	16.3786		1							B/R non-sleep	2B(f)
342	0	109	7	17	1.69792	0.0680556	98	511.862	76.7793	260.893			1						L/R TV	2B(f)
343	0	109	7	18	1.76597	0.0326389	47	120.928	18.1392	128.518		1	1						B/R non-sleep, L/R	2B(f)
344	0	109	8	1	0.854167	0.145833	210	145.792	43.7376	69.3553					1				indoor club	2B(g)
345	0	109	8	2	1	0.0104167	15	205.135	30.7703	683.1							1	1	car, walk	2B(g)
346	0	109	8	3	1.01042	0.135417	195	27.808	8.3424	14.2463	1								B/R, sleep	2B(g)
347	0	109	8	4	1.14583	0.135417	195	189.193	56.7579	96.925	1								B/R, sleep	2B(g)
348	0	109	8	5	1.32708	0.0416667	60	60.356	9.0534	50.2464		1							B/R non-sleep	2B(g)
349	0	109	8	6	1.36875	0.0625	90	10.705	1.60575	5.94127			1						kitch	2B(g)
350	0	109	8	7	1.43125	0.0111111	16	4.9	0.735	15.2972			1						bath/rm	2B(g)
351	0	109	8	8	1.44236	0.0520833	75	28.9	4.335	19.2474			1						L/R	2B(g)
352	0	109	8	9	1.49444	0.0159722	23	4.9	0.735	10.6415			1					1	Kitch, garden	2B(g)
353	0	109	8	10	1.51042	0.0159722	23	108.435	16.2653	235.493			1						L/R	2B(g)
354	0	109	8	11	1.52639	0.0277778	40	4.9	0.735	6.11888			1						L/R	2B(g)
									145

## Sheet: data dictionary
participants
RJ=101
BO=102
DC=103
JL=104
AM=105
KH=106
AL=107
QG=108
ET=109
DLB=110
LM=111	omited as all zero
name	description	Units	notes
sampl_surf	sampling surface, 1=ipad, 0=electret	number
ID_no	subject ID	number
repeat	repeat of sampling in the subject	number	IDs 101-108 have one day of sampling, 109 has 109/1 to 109/8, 110 has 110/1 to 110/4, data for ID 111 has been removed as all samples negative
order	sampling order	number
time_start_days	start time of sample at time expressed as part of day	number	because samples collected over of one day and part of the following day, time expressed as a number <1 for first day so next day becomes 1.xxx as a date
sample_time_days	time of each sample expressed as proportion of 24 hr day	number	used part of day format - is the difference between start of consecutive samples
sample_time_min	time of each sample expressed in minutes	number	more for reference when looking at data
LL_adj_HDM	HDM conc in ELISA, where values below the detection level (9.4) are attributed with 4.7 which is half the detection limit	number - pg Der p 1 / ml in the assay, this is only useful to identify where samples below the DL occur. Given value 4.7
total_HDM_pg_per_sample	calculated quantity of HDM allergen in sample, units pg	number, units are pg
exp_HDM_pg_per_m3	calculated exposure to HDM allergen, units of pg Der p 1 / m3	number - units are pg Der p 1 / cubic metre air	note this is not log transformed
lctn_cat_1	location category 1	number
lctn_cat_2	location category 2	number
lctn_cat_3	location category 3	number
lctn_cat_4	location category 4	number
lctn_cat_5	location category 5	number
lctn_cat_6	location category 6	number
lctn_cat_7	location category 7	number
lctn_cat_8	location category 8	number
NEW category	Primary Level	Sub Level 1
1	Indoors	bedroom sleep
2		bedroom non-sleep
3		Living Area/ Other
4		Workplace/ Occupational
5		Public Building
6	In Transit	Public Transport (Bus/Train/Ferry/Taxi)
7		Private Transport (Car)
8	Outdoors	(incl. In Transit - Pedestrian/ Cycling)
